# Supplementary material for: Close encounters on a micro scale: microplastic sorption of polycyclic aromatic hydrocarbons and their potential effects on associated biofilm communities
Source: Environ Microbiome. 2025 Jul 8;20:84. doi: 10.1186/s40793-025-00747-w (PMC12239331; doi:10.1186/s40793-025-00747-w)
Supplement: Supplementary file 1 — Additional file 1. [file 40793_2025_747_MOESM1_ESM.xlsx]

## Sheet: Tabelle1
Additional file 1 Metadata of samples analysed in this study and their respective PAH profiles (∑ = total concentration, x̄ = mean concentration of sample replicates).
							Environmental parameters		Polyaromatic Hydrocarbons (PAHs, ng/g)
Sample ID	Sample Type	Site	Timepoint (Week)	Date	Latitude	Longitude	Salinity (PSS)	Temperature (°C)	Naphthalene		Acenaphthene		Fluorene		Phenanthrene		Anthracene		Fluoranthene		Pyrene		Benzo-a-anthracene		Chrysene		Benzo-b-fluoranthene		Benzo-k-fluoranthene		Benzo-a-pyrene		Di-benzo-ah-anthracene		Benzo-ghi-perylene		Indeno-1,2,3-pyrene		∑PAHs	Mean ∑PAHs (x̄)
									∑	x̄	∑	x̄	∑	x̄	∑	x̄	∑	x̄	∑	x̄	∑	x̄	∑	x̄	∑	x̄	∑	x̄	∑	x̄	∑	x̄	∑	x̄	∑	x̄	∑	x̄
P01_1	PE	Blank	0	2018-09-10	-	-	-	-	14.7813		1.483		0.7421		2.9761		0.11		0.89		0.96		0.44		0.41		0.52		0.3		0.37		0.37		0.74		1.5		26.5925
P01_2	PE	Blank	0	2018-09-10	-	-	-	-	-		-		-		-		-		-		-		-		-		-		-		-		-		-		-
P01_3	PE	Blank	0	2018-09-10	-	-	-	-	-		-		-		-		-		-		-		-		-		-		-		-		-		-		-
P02_1	PS	Blank	0	2018-09-10	-	-	-	-	18.0659		1.9919		2.448		19.6263		0.6212		0.9766		0.87		5.4819		5.3197		0.47		0.27		0.34		0.34		0.74		1.3		58.8615
P02_2	PS	Blank	0	2018-09-10	-	-	-	-	-		-		-		-		-		-		-		-		-		-		-		-		-		-		-
P02_3	PS	Blank	0	2018-09-10	-	-	-	-	-		-		-		-		-		-		-		-		-		-		-		-		-		-		-
P03_1	Stone	Blank	0	2018-09-10	-	-	-	-	4.7		1.3		0.6946		9.1765		1.3678		12.2151		7.8156		4.2225		5.2423		5.6659		2.0128		2.9083		0.806		3.6889		2.6552		64.4715
P03_2	Stone	Blank	0	2018-09-10	-	-	-	-	-		-		-		-		-		-		-		-		-		-		-		-		-		-		-
P03_3	Stone	Blank	0	2018-09-10	-	-	-	-	-		-		-		-		-		-		-		-		-		-		-		-		-		-		-
P04_1	PE	Heiligendamm	2	2018-10-24	54.1458	11.8432	10.4	11.6	-		-		-		-		-		-		-		-		-		-		-		-		-		-		-
P04_2	PE	Heiligendamm	2	2018-10-24	54.1458	11.8432	10.4	11.6	-		-		-		-		-		-		-		-		-		-		-		-		-		-		-
P04_3	PE	Heiligendamm	2	2018-10-24	54.1458	11.8432	10.4	11.6	-		-		-		-		-		-		-		-		-		-		-		-		-		-		-
P05_1	PS	Heiligendamm	2	2018-10-24	54.1458	11.8432	10.4	11.6	-		-		-		-		-		-		-		-		-		-		-		-		-		-		-
P05_2	PS	Heiligendamm	2	2018-10-24	54.1458	11.8432	10.4	11.6	-		-		-		-		-		-		-		-		-		-		-		-		-		-		-
P05_3	PS	Heiligendamm	2	2018-10-24	54.1458	11.8432	10.4	11.6	-		-		-		-		-		-		-		-		-		-		-		-		-		-		-
P06_1	Stone	Heiligendamm	2	2018-10-24	54.1458	11.8432	10.4	11.6	-		-		-		-		-		-		-		-		-		-		-		-		-		-		-
P06_2	Stone	Heiligendamm	2	2018-10-24	54.1458	11.8432	10.4	11.6	-		-		-		-		-		-		-		-		-		-		-		-		-		-		-
P06_3	Stone	Heiligendamm	2	2018-10-24	54.1458	11.8432	10.4	11.6	-		-		-		-		-		-		-		-		-		-		-		-		-		-		-
P10_1	PE	Heiligendamm	4	2018-06-11	54.1458	11.8432	18.5	11	-		-		-		-		-		-		-		-		-		-		-		-		-		-		-
P10_2	PE	Heiligendamm	4	2018-06-11	54.1458	11.8432	18.5	11	-		-		-		-		-		-		-		-		-		-		-		-		-		-		-
P10_3	PE	Heiligendamm	4	2018-06-11	54.1458	11.8432	18.5	11	-		-		-		-		-		-		-		-		-		-		-		-		-		-		-
P11_1	PS	Heiligendamm	4	2018-06-11	54.1458	11.8432	18.5	11	-		-		-		-		-		-		-		-		-		-		-		-		-		-		-
P11_2	PS	Heiligendamm	4	2018-06-11	54.1458	11.8432	18.5	11	-		-		-		-		-		-		-		-		-		-		-		-		-		-		-
P11_3	PS	Heiligendamm	4	2018-06-11	54.1458	11.8432	18.5	11	-		-		-		-		-		-		-		-		-		-		-		-		-		-		-
P12_1	Stone	Heiligendamm	4	2018-06-11	54.1458	11.8432	18.5	11	-		-		-		-		-		-		-		-		-		-		-		-		-		-		-
P12_2	Stone	Heiligendamm	4	2018-06-11	54.1458	11.8432	18.5	11	-		-		-		-		-		-		-		-		-		-		-		-		-		-		-
P12_3	Stone	Heiligendamm	4	2018-06-11	54.1458	11.8432	18.5	11	-		-		-		-		-		-		-		-		-		-		-		-		-		-		-
P13_1	PE	Heiligendamm	6	2018-11-19	54.1458	11.8432	19.1	9.9	4.8	4.793	1.4	1.36667	1.2724	1.2934	5.3813	5.25193	0.1655	0.182467	4.5414	3.68793	2.2184	1.8663	0.41	0.410333	0.5455	0.432833	0.5385	0.4985	0.27	0.272667	0.34	0.341333	0.34	0.341333	0.68	0.682667	1.4	1.36667	24.303	22.788
P13_2	PE	Heiligendamm	6	2018-11-19	54.1458	11.8432	19.1	9.9	4.704		1.3		1.3346		5.4407		0.192		3.3594		1.8066		0.403		0.37		0.47		0.269		0.336		0.336		0.672		1.3		22.2933
P13_3	PE	Heiligendamm	6	2018-11-19	54.1458	11.8432	19.1	9.9	4.875		1.4		1.2732		4.9338		0.1899		3.163		1.5739		0.418		0.383		0.487		0.279		0.348		0.348		0.696		1.4		21.7678
P14_1	PS	Heiligendamm	6	2018-11-19	54.1458	11.8432	19.1	9.9	18.3366	20.0637	1.7186	1.96647	2.3269	2.6308	17.1964	18.498	0.4572	0.489833	1.3546	1.1577	0.86	0.89	3.2655	3.84033	4.1325	4.15297	0.46	0.476667	0.27	0.273333	0.33	0.34	0.33	0.34	0.66	0.683333	1.3	1.36667	52.9983	57.1698
P14_2	PS	Heiligendamm	6	2018-11-19	54.1458	11.8432	19.1	9.9	20.2892		2.0092		2.5896		18.1676		0.5051		0.9982		0.86		3.8902		4.385		0.46		0.26		0.33		0.33		0.66		1.3		57.0341
P14_3	PS	Heiligendamm	6	2018-11-19	54.1458	11.8432	19.1	9.9	21.5652		2.1716		2.9759		20.1301		0.5072		1.1203		0.95		4.3653		3.9414		0.51		0.29		0.36		0.36		0.73		1.5		61.477
P15_1	Stone	Heiligendamm	6	2018-11-19	54.1458	11.8432	19.1	9.9	4.4	4.43233	1.3	1.26667	0.64	0.636667	1.3	1.23967	0.1699	0.1638	1.5	1.2891	0.9121	0.920633	0.4348	0.4159	0.5791	0.4603	0.9788	0.726033	0.3982	0.3115	0.3638	0.354833	0.32	0.32	0.66	0.657633	1.3	1.26667	15.2567	14.4617
P15_2	Stone	Heiligendamm	6	2018-11-19	54.1458	11.8432	19.1	9.9	4.197		1.2		0.6		1.119		0.1069		0.719		0.779		0.36		0.33		0.4256		0.24		0.3		0.3		0.6		1.2		12.4765
P15_3	Stone	Heiligendamm	6	2018-11-19	54.1458	11.8432	19.1	9.9	4.7		1.3		0.67		1.3		0.2146		1.6483		1.0708		0.4529		0.4718		0.7737		0.2963		0.4007		0.34		0.7129		1.3		15.652
P16_1	PE	Hohe Dune	2	2018-02-11	54.183	12.095	9.4	11.1	-		-		-		-		-		-		-		-		-		-		-		-		-		-		-
P16_2	PE	Hohe Dune	2	2018-02-11	54.183	12.095	9.4	11.1	-		-		-		-		-		-		-		-		-		-		-		-		-		-		-
P16_3	PE	Hohe Dune	2	2018-02-11	54.183	12.095	9.4	11.1	-		-		-		-		-		-		-		-		-		-		-		-		-		-		-
P17_1	PS	Hohe Dune	2	2018-02-11	54.183	12.095	9.4	11.1	-		-		-		-		-		-		-		-		-		-		-		-		-		-		-
P17_2	PS	Hohe Dune	2	2018-02-11	54.183	12.095	9.4	11.1	-		-		-		-		-		-		-		-		-		-		-		-		-		-		-
P17_3	PS	Hohe Dune	2	2018-02-11	54.183	12.095	9.4	11.1	-		-		-		-		-		-		-		-		-		-		-		-		-		-		-
P18_1	Stone	Hohe Dune	2	2018-02-11	54.183	12.095	9.4	11.1	-		-		-		-		-		-		-		-		-		-		-		-		-		-		-
P18_2	Stone	Hohe Dune	2	2018-02-11	54.183	12.095	9.4	11.1	-		-		-		-		-		-		-		-		-		-		-		-		-		-		-
P18_3	Stone	Hohe Dune	2	2018-02-11	54.183	12.095	9.4	11.1	-		-		-		-		-		-		-		-		-		-		-		-		-		-		-
P19_1	PE	Hohe Dune	4	2018-11-15	54.183	12.095	9.28	10.4	-		-		-		-		-		-		-		-		-		-		-		-		-		-		-
P19_2	PE	Hohe Dune	4	2018-11-15	54.183	12.095	9.28	10.4	-		-		-		-		-		-		-		-		-		-		-		-		-		-		-
P19_3	PE	Hohe Dune	4	2018-11-15	54.183	12.095	9.28	10.4	-		-		-		-		-		-		-		-		-		-		-		-		-		-		-
P20_1	PS	Hohe Dune	4	2018-11-15	54.183	12.095	9.28	10.4	-		-		-		-		-		-		-		-		-		-		-		-		-		-		-
P20_2	PS	Hohe Dune	4	2018-11-15	54.183	12.095	9.28	10.4	-		-		-		-		-		-		-		-		-		-		-		-		-		-		-
P20_3	PS	Hohe Dune	4	2018-11-15	54.183	12.095	9.28	10.4	-		-		-		-		-		-		-		-		-		-		-		-		-		-		-
P21_1	Stone	Hohe Dune	4	2018-11-15	54.183	12.095	9.28	10.4	-		-		-		-		-		-		-		-		-		-		-		-		-		-		-
P21_2	Stone	Hohe Dune	4	2018-11-15	54.183	12.095	9.28	10.4	-		-		-		-		-		-		-		-		-		-		-		-		-		-		-
P21_3	Stone	Hohe Dune	4	2018-11-15	54.183	12.095	9.28	10.4	-		-		-		-		-		-		-		-		-		-		-		-		-		-		-
P22_1	PE	Hohe Dune	6	2018-04-12	54.183	12.095	10.78	6.6	5.4	4.86667	1.5	1.36667	2.1469	1.53477	7.1076	5.46673	0.2578	0.2184	2.7827	1.84883	1.4436	1.0512	0.46	0.418333	0.42	0.376667	0.54	0.486667	0.31	0.276667	0.39	0.35	0.39	0.35	0.77	0.694333	1.5	1.37667	25.4186	20.6826
P22_2	PE	Hohe Dune	6	2018-04-12	54.183	12.095	10.78	6.6	4.6		1.3		1.3346		4.5571		0.1898		1.4516		0.85		0.395		0.35		0.46		0.26		0.33		0.33		0.653		1.33		18.3911
P22_3	PE	Hohe Dune	6	2018-04-12	54.183	12.095	10.78	6.6	4.6		1.3		1.1228		4.7355		0.2076		1.3122		0.86		0.4		0.36		0.46		0.26		0.33		0.33		0.66		1.3		18.2381
P23_1	PS	Hohe Dune	6	2018-04-12	54.183	12.095	10.78	6.6	20.5412	19.6187	1.9182	1.91427	2.6218	2.60977	20.909	20.9612	0.4091	0.484033	1.2436	1.13917	0.78	0.803333	4	3.74027	3.9	4.0745	0.42	0.433333	0.24	0.246667	0.3	0.306667	0.3	0.306667	0.6	0.616667	1.2	1.23333	59.3829	58.4885
P23_2	PS	Hohe Dune	6	2018-04-12	54.183	12.095	10.78	6.6	18.9258		1.7024		2.4508		19.1721		0.4846		0.9398		0.74		3.5		3.9		0.4		0.23		0.28		0.28		0.57		1.1		54.6755
P23_3	PS	Hohe Dune	6	2018-04-12	54.183	12.095	10.78	6.6	19.389		2.1222		2.7567		22.8024		0.5584		1.2341		0.89		3.7208		4.4235		0.48		0.27		0.34		0.34		0.68		1.4		61.4071
P24_1	Stone	Hohe Dune	6	2018-04-12	54.183	12.095	10.78	6.6	4.4	4.73333	1.3	1.36667	0.8259	0.741967	9.511	5.1784	1.3921	0.862433	8.656	6.0504	5.193	3.60323	1.804	1.8318	3.2835	2.61337	4.0644	3.29617	1.2758	1.10033	1.6375	1.3529	0.6575	0.477367	2.3598	1.8413	1.5108	1.48983	47.8713	36.5395
P24_2	Stone	Hohe Dune	6	2018-04-12	54.183	12.095	10.78	6.6	4.6		1.3		0.66		2.9786		0.6107		5.4354		3.181		1.9833		2.4458		3.3069		1.1456		1.2818		0.4046		1.609		1.4587		32.4014
P24_3	Stone	Hohe Dune	6	2018-04-12	54.183	12.095	10.78	6.6	5.2		1.5		0.74		3.0456		0.5845		4.0598		2.4357		1.7081		2.1108		2.5172		0.8796		1.1394		0.37		1.5551		1.5		29.3458
P25_1	PE	Sopot	2	2018-02-11	54.4479	18.5759	6.48387	12.0755	-		-		-		-		-		-		-		-		-		-		-		-		-		-		-
P25_2	PE	Sopot	2	2018-02-11	54.4479	18.5759	6.48387	12.0755	-		-		-		-		-		-		-		-		-		-		-		-		-		-		-
P25_3	PE	Sopot	2	2018-02-11	54.4479	18.5759	6.48387	12.0755	-		-		-		-		-		-		-		-		-		-		-		-		-		-		-
P26_1	PS	Sopot	2	2018-02-11	54.4479	18.5759	6.48387	12.0755	-		-		-		-		-		-		-		-		-		-		-		-		-		-		-
P26_2	PS	Sopot	2	2018-02-11	54.4479	18.5759	6.48387	12.0755	-		-		-		-		-		-		-		-		-		-		-		-		-		-		-
P26_3	PS	Sopot	2	2018-02-11	54.4479	18.5759	6.48387	12.0755	-		-		-		-		-		-		-		-		-		-		-		-		-		-		-
P27_1	Stone	Sopot	2	2018-02-11	54.4479	18.5759	6.48387	12.0755	-		-		-		-		-		-		-		-		-		-		-		-		-		-		-
P27_2	Stone	Sopot	2	2018-02-11	54.4479	18.5759	6.48387	12.0755	-		-		-		-		-		-		-		-		-		-		-		-		-		-		-
P27_3	Stone	Sopot	2	2018-02-11	54.4479	18.5759	6.48387	12.0755	-		-		-		-		-		-		-		-		-		-		-		-		-		-		-
P28_1	PE	Sopot	4	2018-11-16	54.4479	18.5759	7.25	9.05	-		-		-		-		-		-		-		-		-		-		-		-		-		-		-
P28_2	PE	Sopot	4	2018-11-16	54.4479	18.5759	7.25	9.05	-		-		-		-		-		-		-		-		-		-		-		-		-		-		-
P28_3	PE	Sopot	4	2018-11-16	54.4479	18.5759	7.25	9.05	-		-		-		-		-		-		-		-		-		-		-		-		-		-		-
P29_1	PS	Sopot	4	2018-11-16	54.4479	18.5759	7.25	9.05	-		-		-		-		-		-		-		-		-		-		-		-		-		-		-
P29_2	PS	Sopot	4	2018-11-16	54.4479	18.5759	7.25	9.05	-		-		-		-		-		-		-		-		-		-		-		-		-		-		-
P29_3	PS	Sopot	4	2018-11-16	54.4479	18.5759	7.25	9.05	-		-		-		-		-		-		-		-		-		-		-		-		-		-		-
P30_1	Stone	Sopot	4	2018-11-16	54.4479	18.5759	7.25	9.05	-		-		-		-		-		-		-		-		-		-		-		-		-		-		-
P30_2	Stone	Sopot	4	2018-11-16	54.4479	18.5759	7.25	9.05	-		-		-		-		-		-		-		-		-		-		-		-		-		-		-
P30_3	Stone	Sopot	4	2018-11-16	54.4479	18.5759	7.25	9.05	-		-		-		-		-		-		-		-		-		-		-		-		-		-		-
P31_1	PE	Sopot	6	2018-11-30	54.4479	18.5759	6.80184	2.35576	4.7	4.73333	1.3	1.35293	3.8326	3.7142	17.9501	17.5496	1.3414	1.37357	20.6692	20.5692	15.0258	14.7042	1.4248	1.33793	2.8566	2.76513	1.1466	1.10167	0.4158	0.403133	0.32	0.333333	0.32	0.333333	0.64	0.666667	1.3	1.33333	73.2429	72.2715
P31_2	PE	Sopot	6	2018-11-30	54.4479	18.5759	6.80184	2.35576	4.9		1.4588		4.4675		20.9741		1.6392		23.506		16.8896		1.448		3.1551		1.2307		0.4398		0.35		0.35		0.7		1.4		82.9088
P31_3	PE	Sopot	6	2018-11-30	54.4479	18.5759	6.80184	2.35576	4.6		1.3		2.8425		13.7245		1.1401		17.5323		12.1973		1.141		2.2837		0.9277		0.3538		0.33		0.33		0.66		1.3		60.6629
P32_1	PS	Sopot	6	2018-11-30	54.4479	18.5759	6.80184	2.35576	15.2517	16.1128	1.6038	1.54537	2.4265	2.2705	19.7959	18.2824	0.637	0.665733	2.5382	2.23173	0.9	0.87	4.9	4.5829	4.8819	5.30057	0.49	0.47	0.28	0.27	0.35	0.336667	0.35	0.336667	0.7	0.673333	1.4	1.33333	56.505	55.282
P32_2	PS	Sopot	6	2018-11-30	54.4479	18.5759	6.80184	2.35576	18.5125		1.6807		2.468		19.4833		0.6985		2.2179		0.84		4.7667		5.3054		0.45		0.26		0.32		0.32		0.65		1.3		59.273
P32_3	PS	Sopot	6	2018-11-30	54.4479	18.5759	6.80184	2.35576	14.5743		1.3516		1.917		15.568		0.6617		1.9391		0.87		4.082		5.7144		0.47		0.27		0.34		0.34		0.67		1.3		50.0681
P33_1	Stone	Sopot	6	2018-11-30	54.4479	18.5759	6.80184	2.35576	4.3	4.53333	1.2	1.26667	0.62	0.643333	1.8973	2.34773	0.3309	0.428533	2.651	3.2422	1.4558	1.8968	0.6735	1.00627	1.045	1.35847	1.4069	1.79123	0.5003	0.629667	0.5376	0.748833	0.31	0.322667	0.8102	1.04157	1.2	1.26667	18.9385	22.524
P33_2	Stone	Sopot	6	2018-11-30	54.4479	18.5759	6.80184	2.35576	4.7		1.3		0.66		2.8901		0.5871		3.468		2.0556		1.2084		1.5098		1.719		0.62		0.7905		0.332		1.132		1.3		24.2725
P33_3	Stone	Sopot	6	2018-11-30	54.4479	18.5759	6.80184	2.35576	4.6		1.3		0.65		2.2558		0.3676		3.6076		2.179		1.1369		1.5206		2.2478		0.7687		0.9184		0.326		1.1825		1.3		24.3609
W01_1	3.0 µm	Heiligendamm	0	2018-09-10	54.1458	11.8432	18.1	12.7	-		-		-		-		-		-		-		-		-		-		-		-		-		-		-
W01_2	3.0 µm	Heiligendamm	0	2018-09-10	54.1458	11.8432	18.1	12.7	-		-		-		-		-		-		-		-		-		-		-		-		-		-		-
W01_3	3.0 µm	Heiligendamm	0	2018-09-10	54.1458	11.8432	18.1	12.7	-		-		-		-		-		-		-		-		-		-		-		-		-		-		-
W02_1	0.22 µm	Heiligendamm	0	2018-09-10	54.1458	11.8432	18.1	12.7	-		-		-		-		-		-		-		-		-		-		-		-		-		-		-
W02_2	0.22 µm	Heiligendamm	0	2018-09-10	54.1458	11.8432	18.1	12.7	-		-		-		-		-		-		-		-		-		-		-		-		-		-		-
W02_3	0.22 µm	Heiligendamm	0	2018-09-10	54.1458	11.8432	18.1	12.7	-		-		-		-		-		-		-		-		-		-		-		-		-		-		-
W03_1	3.0 µm	Heiligendamm	2	2018-10-24	54.1458	11.8432	10.4	11.6	-		-		-		-		-		-		-		-		-		-		-		-		-		-		-
W03_2	3.0 µm	Heiligendamm	2	2018-10-24	54.1458	11.8432	10.4	11.6	-		-		-		-		-		-		-		-		-		-		-		-		-		-		-
W03_3	3.0 µm	Heiligendamm	2	2018-10-24	54.1458	11.8432	10.4	11.6	-		-		-		-		-		-		-		-		-		-		-		-		-		-		-
W04_1	0.22 µm	Heiligendamm	2	2018-10-24	54.1458	11.8432	10.4	11.6	-		-		-		-		-		-		-		-		-		-		-		-		-		-		-
W04_2	0.22 µm	Heiligendamm	2	2018-10-24	54.1458	11.8432	10.4	11.6	-		-		-		-		-		-		-		-		-		-		-		-		-		-		-
W04_3	0.22 µm	Heiligendamm	2	2018-10-24	54.1458	11.8432	10.4	11.6	-		-		-		-		-		-		-		-		-		-		-		-		-		-		-
W07_1	3.0 µm	Heiligendamm	4	2018-11-06	54.1458	11.8432	18.5	11	-		-		-		-		-		-		-		-		-		-		-		-		-		-		-
W07_2	3.0 µm	Heiligendamm	4	2018-11-06	54.1458	11.8432	18.5	11	-		-		-		-		-		-		-		-		-		-		-		-		-		-		-
W07_3	3.0 µm	Heiligendamm	4	2018-11-06	54.1458	11.8432	18.5	11	-		-		-		-		-		-		-		-		-		-		-		-		-		-		-
W08_1	0.22 µm	Heiligendamm	4	2018-11-06	54.1458	11.8432	18.5	11	-		-		-		-		-		-		-		-		-		-		-		-		-		-		-
W08_2	0.22 µm	Heiligendamm	4	2018-11-06	54.1458	11.8432	18.5	11	-		-		-		-		-		-		-		-		-		-		-		-		-		-		-
W08_3	0.22 µm	Heiligendamm	4	2018-11-06	54.1458	11.8432	18.5	11	-		-		-		-		-		-		-		-		-		-		-		-		-		-		-
W09_1	3.0 µm	Heiligendamm	6	2018-11-19	54.1458	11.8432	19.1	9.9	-		-		-		-		-		-		-		-		-		-		-		-		-		-		-
W09_2	3.0 µm	Heiligendamm	6	2018-11-19	54.1458	11.8432	19.1	9.9	-		-		-		-		-		-		-		-		-		-		-		-		-		-		-
W09_3	3.0 µm	Heiligendamm	6	2018-11-19	54.1458	11.8432	19.1	9.9	-		-		-		-		-		-		-		-		-		-		-		-		-		-		-
W10_1	0.22 µm	Heiligendamm	6	2018-11-19	54.1458	11.8432	19.1	9.9	-		-		-		-		-		-		-		-		-		-		-		-		-		-		-
W10_2	0.22 µm	Heiligendamm	6	2018-11-19	54.1458	11.8432	19.1	9.9	-		-		-		-		-		-		-		-		-		-		-		-		-		-		-
W10_3	0.22 µm	Heiligendamm	6	2018-11-19	54.1458	11.8432	19.1	9.9	-		-		-		-		-		-		-		-		-		-		-		-		-		-		-
W11_1	3.0 µm	Hohe Dune	0	2018-10-18	54.183	12.095	9.93	13.1	-		-		-		-		-		-		-		-		-		-		-		-		-		-		-
W11_2	3.0 µm	Hohe Dune	0	2018-10-18	54.183	12.095	9.93	13.1	-		-		-		-		-		-		-		-		-		-		-		-		-		-		-
W11_3	3.0 µm	Hohe Dune	0	2018-10-18	54.183	12.095	9.93	13.1	-		-		-		-		-		-		-		-		-		-		-		-		-		-		-
W12_1	0.22 µm	Hohe Dune	0	2018-10-18	54.183	12.095	9.93	13.1	-		-		-		-		-		-		-		-		-		-		-		-		-		-		-
W12_2	0.22 µm	Hohe Dune	0	2018-10-18	54.183	12.095	9.93	13.1	-		-		-		-		-		-		-		-		-		-		-		-		-		-		-
W12_3	0.22 µm	Hohe Dune	0	2018-10-18	54.183	12.095	9.93	13.1	-		-		-		-		-		-		-		-		-		-		-		-		-		-		-
W12_4	0.22 µm	Hohe Dune	0	2018-10-18	54.183	12.095	9.93	13.1	-		-		-		-		-		-		-		-		-		-		-		-		-		-		-
W13_1	3.0 µm	Hohe Dune	2	2018-11-02	54.183	12.095	9.4	11.1	-		-		-		-		-		-		-		-		-		-		-		-		-		-		-
W13_2	3.0 µm	Hohe Dune	2	2018-11-02	54.183	12.095	9.4	11.1	-		-		-		-		-		-		-		-		-		-		-		-		-		-		-
W13_3	3.0 µm	Hohe Dune	2	2018-11-02	54.183	12.095	9.4	11.1	-		-		-		-		-		-		-		-		-		-		-		-		-		-		-
W14_1	0.22 µm	Hohe Dune	2	2018-11-02	54.183	12.095	9.4	11.1	-		-		-		-		-		-		-		-		-		-		-		-		-		-		-
W14_2	0.22 µm	Hohe Dune	2	2018-11-02	54.183	12.095	9.4	11.1	-		-		-		-		-		-		-		-		-		-		-		-		-		-		-
W14_3	0.22 µm	Hohe Dune	2	2018-11-02	54.183	12.095	9.4	11.1	-		-		-		-		-		-		-		-		-		-		-		-		-		-		-
W15_1	3.0 µm	Hohe Dune	4	2018-11-15	54.183	12.095	9.28	10.4	-		-		-		-		-		-		-		-		-		-		-		-		-		-		-
W15_2	3.0 µm	Hohe Dune	4	2018-11-15	54.183	12.095	9.28	10.4	-		-		-		-		-		-		-		-		-		-		-		-		-		-		-
W15_3	3.0 µm	Hohe Dune	4	2018-11-15	54.183	12.095	9.28	10.4	-		-		-		-		-		-		-		-		-		-		-		-		-		-		-
W16_1	0.22 µm	Hohe Dune	4	2018-11-15	54.183	12.095	9.28	10.4	-		-		-		-		-		-		-		-		-		-		-		-		-		-		-
W16_2	0.22 µm	Hohe Dune	4	2018-11-15	54.183	12.095	9.28	10.4	-		-		-		-		-		-		-		-		-		-		-		-		-		-		-
W16_3	0.22 µm	Hohe Dune	4	2018-11-15	54.183	12.095	9.28	10.4	-		-		-		-		-		-		-		-		-		-		-		-		-		-		-
W17_1	3.0 µm	Hohe Dune	6	2018-12-04	54.183	12.095	10.78	6.6	-		-		-		-		-		-		-		-		-		-		-		-		-		-		-
W17_2	3.0 µm	Hohe Dune	6	2018-12-04	54.183	12.095	10.78	6.6	-		-		-		-		-		-		-		-		-		-		-		-		-		-		-
W17_3	3.0 µm	Hohe Dune	6	2018-12-04	54.183	12.095	10.78	6.6	-		-		-		-		-		-		-		-		-		-		-		-		-		-		-
W18_1	0.22 µm	Hohe Dune	6	2018-12-04	54.183	12.095	10.78	6.6	-		-		-		-		-		-		-		-		-		-		-		-		-		-		-
W18_2	0.22 µm	Hohe Dune	6	2018-12-04	54.183	12.095	10.78	6.6	-		-		-		-		-		-		-		-		-		-		-		-		-		-		-
W18_3	0.22 µm	Hohe Dune	6	2018-12-04	54.183	12.095	10.78	6.6	-		-		-		-		-		-		-		-		-		-		-		-		-		-		-
W19_1	3.0 µm	Sopot	0	2018-10-19	54.4479	18.5759	6.77864	14.7856	-		-		-		-		-		-		-		-		-		-		-		-		-		-		-
W19_2	3.0 µm	Sopot	0	2018-10-19	54.4479	18.5759	6.77864	14.7856	-		-		-		-		-		-		-		-		-		-		-		-		-		-		-
W19_3	3.0 µm	Sopot	0	2018-10-19	54.4479	18.5759	6.77864	14.7856	-		-		-		-		-		-		-		-		-		-		-		-		-		-		-
W19_4	3.0 µm	Sopot	0	2018-10-19	54.4479	18.5759	6.77864	14.7856	-		-		-		-		-		-		-		-		-		-		-		-		-		-		-
W20_1	0.22 µm	Sopot	0	2018-10-19	54.4479	18.5759	6.77864	14.7856	-		-		-		-		-		-		-		-		-		-		-		-		-		-		-
W20_2	0.22 µm	Sopot	0	2018-10-19	54.4479	18.5759	6.77864	14.7856	-		-		-		-		-		-		-		-		-		-		-		-		-		-		-
W20_3	0.22 µm	Sopot	0	2018-10-19	54.4479	18.5759	6.77864	14.7856	-		-		-		-		-		-		-		-		-		-		-		-		-		-		-
W21_1	3.0 µm	Sopot	2	2018-11-02	54.4479	18.5759	6.48387	12.0755	-		-		-		-		-		-		-		-		-		-		-		-		-		-		-
W21_2	3.0 µm	Sopot	2	2018-11-02	54.4479	18.5759	6.48387	12.0755	-		-		-		-		-		-		-		-		-		-		-		-		-		-		-
W21_3	3.0 µm	Sopot	2	2018-11-02	54.4479	18.5759	6.48387	12.0755	-		-		-		-		-		-		-		-		-		-		-		-		-		-		-
W21_4	3.0 µm	Sopot	2	2018-11-02	54.4479	18.5759	6.48387	12.0755	-		-		-		-		-		-		-		-		-		-		-		-		-		-		-
W22_1	0.22 µm	Sopot	2	2018-11-02	54.4479	18.5759	6.48387	12.0755	-		-		-		-		-		-		-		-		-		-		-		-		-		-		-
W22_2	0.22 µm	Sopot	2	2018-11-02	54.4479	18.5759	6.48387	12.0755	-		-		-		-		-		-		-		-		-		-		-		-		-		-		-
W22_3	0.22 µm	Sopot	2	2018-11-02	54.4479	18.5759	6.48387	12.0755	-		-		-		-		-		-		-		-		-		-		-		-		-		-		-
W22_4	0.22 µm	Sopot	2	2018-11-02	54.4479	18.5759	6.48387	12.0755	-		-		-		-		-		-		-		-		-		-		-		-		-		-		-
W23_1	3.0 µm	Sopot	4	2018-11-16	54.4479	18.5759	7.25	9.05	-		-		-		-		-		-		-		-		-		-		-		-		-		-		-
W23_2	3.0 µm	Sopot	4	2018-11-16	54.4479	18.5759	7.25	9.05	-		-		-		-		-		-		-		-		-		-		-		-		-		-		-
W23_3	3.0 µm	Sopot	4	2018-11-16	54.4479	18.5759	7.25	9.05	-		-		-		-		-		-		-		-		-		-		-		-		-		-		-
W23_4	3.0 µm	Sopot	4	2018-11-16	54.4479	18.5759	7.25	9.05	-		-		-		-		-		-		-		-		-		-		-		-		-		-		-
W24_1	0.22 µm	Sopot	4	2018-11-16	54.4479	18.5759	7.25	9.05	-		-		-		-		-		-		-		-		-		-		-		-		-		-		-
W24_2	0.22 µm	Sopot	4	2018-11-16	54.4479	18.5759	7.25	9.05	-		-		-		-		-		-		-		-		-		-		-		-		-		-		-
W24_3	0.22 µm	Sopot	4	2018-11-16	54.4479	18.5759	7.25	9.05	-		-		-		-		-		-		-		-		-		-		-		-		-		-		-
W24_4	0.22 µm	Sopot	4	2018-11-16	54.4479	18.5759	7.25	9.05	-		-		-		-		-		-		-		-		-		-		-		-		-		-		-
W25_1	3.0 µm	Sopot	6	2018-11-30	54.4479	18.5759	6.80184	2.35576	-		-		-		-		-		-		-		-		-		-		-		-		-		-		-
W25_2	3.0 µm	Sopot	6	2018-11-30	54.4479	18.5759	6.80184	2.35576	-		-		-		-		-		-		-		-		-		-		-		-		-		-		-
W25_3	3.0 µm	Sopot	6	2018-11-30	54.4479	18.5759	6.80184	2.35576	-		-		-		-		-		-		-		-		-		-		-		-		-		-		-
W25_4	3.0 µm	Sopot	6	2018-11-30	54.4479	18.5759	6.80184	2.35576	-		-		-		-		-		-		-		-		-		-		-		-		-		-		-
W26_1	0.22 µm	Sopot	6	2018-11-30	54.4479	18.5759	6.80184	2.35576	-		-		-		-		-		-		-		-		-		-		-		-		-		-		-
W26_2	0.22 µm	Sopot	6	2018-11-30	54.4479	18.5759	6.80184	2.35576	-		-		-		-		-		-		-		-		-		-		-		-		-		-		-
W26_3	0.22 µm	Sopot	6	2018-11-30	54.4479	18.5759	6.80184	2.35576	-		-		-		-		-		-		-		-		-		-		-		-		-		-		-
W26_4	0.22 µm	Sopot	6	2018-11-30	54.4479	18.5759	6.80184	2.35576	-		-		-		-		-		-		-		-		-		-		-		-		-		-		-
