# Supplementary material for: Close encounters on a micro scale: microplastic sorption of polycyclic aromatic hydrocarbons and their potential effects on associated biofilm communities
Source: Environ Microbiome. 2025 Jul 8;20:84. doi: 10.1186/s40793-025-00747-w (PMC12239331; doi:10.1186/s40793-025-00747-w)
Supplement: Supplementary file 2 — Additional file 2. [file 40793_2025_747_MOESM2_ESM.xlsx]

## Sheet: Tabelle1
Additional file 2 Two-way Analysis of Variances (ANOVA) of log-transformed PAH concentrations examining the effect of sample type, site, and their interaction on observed PAH profiles on blank and Week 6 incubated particles (α = 0.05, df: Degrees of freedom).
PAHs	Term	df	Sum of squares (SS)	Mean SS	Statistic	p-value
Naphthalene	Sample Type	2	2.14	1.07	1076	1.87e-19
	Site	2	0.00756	0.00378	3.8	0.0419
	Sample Type:Site	4	0.0109	0.00273	2.75	0.0605
	Residuals	18	0.0179	0.000994
Acenaphtene	Sample Type	2	0.103	0.0514	38.5	3.14e-07
	Site	2	0.00968	0.00484	3.62	0.0476
	Sample Type:Site	4	0.0121	0.00303	2.27	0.102
	Residuals	18	0.024	0.00134
Fluorene	Sample Type	2	1.63	0.815	175	0.0156
	Site	2	0.0802	0.0401	8.63	0.00235
	Sample Type:Site	4	0.297	0.0743	16	9.53e-06
	Residuals	18	0.0836	0.00464
Phenanthrene	Sample Type	2	3.8	1.9	143	9.09e-12
	Site	2	0.34	0.17	12.8	0.00035
	Sample Type:Site	4	0.653	0.163	12.3	5.46e-05
	Residuals	18	0.239	0.0133
Anthracene	Sample Type	2	0.148	0.0742	6.42	0.00785
	Site	2	1.02	0.51	44.1	1.15e-07
	Sample Type:Site	4	1.17	0.292	25.2	3.58e-07
	Residuals	18	0.208	0.0116
Fluoranthene	Sample Type	2	1.37	0.685	48.5	5.6e-08
	Site	2	1.16	0.58	41.1	1.95e-07
	Sample Type:Site	4	1.52	0.379	26.9	2.25e-07
	Residuals	18	0.254	0.0141
Pyrene	Sample Type	2	1.37	0.685	85.5	6.44e-10
	Site	2	0.79	0.395	49.3	4.97e-08
	Sample Type:Site	4	1.92	0.479	59.8	3.77e-10
	Residuals	18	0.144	0.00801
Benzo[a]anthracene	Sample Type	2	3.36	1.68	435	5.82e-16
	Site	2	0.48	0.24	62.1	8.39e-09
	Sample Type:Site	4	0.678	0.169	43.9	4.8e-09
	Residuals	18	0.0696	0.00386
Chrysene	Sample Type	2	2.91	1.46	252	6.85e-14
	Site	2	0.964	0.482	83.5	7.79e-10
	Sample Type:Site	4	1.34	0.335	58.1	4.78e-10
	Residuals	18	0.104	0.00577
Benzo[b]fluoranthene	Sample Type	2	1.38	0.69	94.9	2.74e-10
	Site	2	0.318	0.159	21.9	1.5e-05
	Sample Type:Site	4	0.617	0.154	21.2	1.28e-06
	Residuals	18	0.131	0.00726
Benzo[k]fluoranthene	Sample Type	2	0.618	0.309	80.9	1.01e-09
	Site	2	0.162	0.0811	21.2	1.83e-05
	Sample Type:Site	4	0.357	0.0892	23.3	6.42e-07
	Residuals	18	0.0688	0.00382
Benzo[a]pyrene	Sample Type	2	0.624	0.312	94.1	2.93e-10
	Site	2	0.148	0.074	22.3	1.34e-05
	Sample Type:Site	4	0.361	0.0903	27.2	2.03e-07
	Residuals	18	0.0597	0.00332
Dibenz[a,h]anthracene	Sample Type	2	0.00915	0.00457	1.72	0.208
	Site	2	0.0112	0.00559	2.1	0.152
	Sample Type:Site	4	0.0433	0.0108	4.06	0.0161
	Residuals	18	0.0479	0.00266
Benzo[ghi]perylene	Sample Type	2	0.25	0.125	46.6	7.57e-08
	Site	2	0.0807	0.0404	15.1	0.000144
	Sample Type:Site	4	0.215	0.0538	20.1	1.94e-06
	Residuals	18	0.0483	0.00268
Indeno[1,2,3-cd]pyrene	Sample Type	2	0.00125	0.000627	0.793	0.468
	Site	2	0.00117	0.000587	0.742	0.49
	Sample Type:Site	4	0.0126	0.00315	3.99	0.0173
	Residuals	18	0.0142	0.000791
