# Supplementary material for: Close encounters on a micro scale: microplastic sorption of polycyclic aromatic hydrocarbons and their potential effects on associated biofilm communities
Source: Environ Microbiome. 2025 Jul 8;20:84. doi: 10.1186/s40793-025-00747-w (PMC12239331; doi:10.1186/s40793-025-00747-w)
Supplement: Supplementary file 3 — Additional file 3. [file 40793_2025_747_MOESM3_ESM.xlsx]

## Sheet: Tabelle1
Additional file 3 Post hoc testing of log-transformed PAH concentrations between different substrate types across sites using Tukey's test (α = 0.05).
	Substrate:Site	PE:Blank	PS:Blank	Stone:Blank	PE:Heiligendamm	PS:Heiligendamm	Stone:Heiligendamm	PE:HoheDüne	PS:HoheDüne	Stone:HoheDüne	PE:Sopot	PS:Sopot	Stone:Sopot
Naphthalene	PE:Blank
	PS:Blank	0.714731
	Stone:Blank	8.48117e-08	6.40085e-09
	PE:Heiligendamm	4.32965e-09	2.89167e-10	0.999992
	PS:Heiligendamm	0.0611287	0.979223	6.05742e-11	3.06422e-13
	Stone:Heiligendamm	1.43786e-09	1.04287e-10	0.999783	0.96217	1.35447e-13
	PE:HoheDüne	5.18178e-09	3.39969e-10	1	1	3.4972e-13	0.907328
	PS:HoheDüne	0.0972378	0.9964	7.87128e-11	3.82361e-13	1	1.66755e-13	4.3654e-13
	Stone:HoheDüne	3.49871e-09	2.3825e-10	1	1	2.61791e-13	0.991649	0.999997	3.26184e-13
	PE:Sopot	3.6085e-09	2.45063e-10	1	1	2.67786e-13	0.989201	0.999999	3.33733e-13	1
	PS:Sopot	0.996778	0.941591	1.08283e-09	3.64597e-12	0.0470512	1.43907e-12	4.27325e-12	0.0914765	3.03024e-12	3.11196e-12
	Stone:Sopot	1.96495e-09	1.3979e-10	0.999998	0.997143	1.7053e-13	1	0.986013	2.11164e-13	0.999822	0.999711	1.86229e-12
	Substrate:Site	PE:Blank	PS:Blank	Stone:Blank	PE:Heiligendamm	PS:Heiligendamm	Stone:Heiligendamm	PE:HoheDüne	PS:HoheDüne	Stone:HoheDüne	PE:Sopot	PS:Sopot	Stone:Sopot
Acenaphthene	PE:Blank
	PS:Blank	0.407631
	Stone:Blank	0.990205	0.0650636
	PE:Heiligendamm	0.998941	0.0366025	0.999992
	PS:Heiligendamm	0.234991	1	0.0190047	0.00236194
	Stone:Heiligendamm	0.876456	0.0075725	1	0.990157	0.000260492
	PE:HoheDüne	0.998731	0.0353607	0.999994	1	0.00224596	0.991743
	PS:HoheDüne	0.35352	0.999998	0.0327627	0.0051834	1	0.000555348	0.00492761
	Stone:HoheDüne	0.998731	0.0353607	0.999994	1	0.00224596	0.991743	1	0.00492761
	PE:Sopot	0.99689	0.0293026	0.999999	1	0.00171065	0.997188	1	0.00374637	1
	PS:Sopot	1	0.319733	0.829706	0.829478	0.0764002	0.239496	0.81758	0.153331	0.81758	0.747299
	Stone:Sopot	0.876456	0.0075725	1	0.990157	0.000260492	1	0.991743	0.000555348	0.991743	0.997188	0.239496
	Substrate:Site	PE:Blank	PS:Blank	Stone:Blank	PE:Heiligendamm	PS:Heiligendamm	Stone:Heiligendamm	PE:HoheDüne	PS:HoheDüne	Stone:HoheDüne	PE:Sopot	PS:Sopot	Stone:Sopot
Fluorene	PE:Blank
	PS:Blank	0.00178192
	Stone:Blank	1	0.000977995
	PE:Heiligendamm	0.167258	0.0733794	0.0873393
	PS:Heiligendamm	8.13302e-05	1	4.13526e-05	0.00138024
	Stone:Heiligendamm	0.998893	3.34343e-05	0.999995	0.0012923	1.00568e-07
	PE:HoheDüne	0.0434156	0.261039	0.0210749	0.99419	0.0113283	0.000168276
	PS:HoheDüne	8.48385e-05	1	4.3095e-05	0.00147174	1	1.05235e-07	0.0120847
	Stone:HoheDüne	1	0.00015658	1	0.0139255	5.67662e-07	0.985094	0.00169498	5.96183e-07
	PE:Sopot	3.17419e-06	0.564423	1.74673e-06	1.0258e-05	0.346844	3.40323e-09	6.61801e-05	0.331501	1.44789e-08
	PS:Sopot	0.000392801	0.999998	0.000193187	0.0145821	0.986007	5.59064e-07	0.108885	0.988649	3.63809e-06	0.046771
	Stone:Sopot	0.999434	3.73749e-05	0.999999	0.00153845	1.13782e-07	1	0.000198717	1.19093e-07	0.991686	3.77211e-09	6.38805e-07
	Substrate:Site	PE:Blank	PS:Blank	Stone:Blank	PE:Heiligendamm	PS:Heiligendamm	Stone:Heiligendamm	PE:HoheDüne	PS:HoheDüne	Stone:HoheDüne	PE:Sopot	PS:Sopot	Stone:Sopot
Phenanthrene	PE:Blank
	PS:Blank	0.00366425
	Stone:Blank	0.186785	0.674066
	PE:Heiligendamm	0.773291	0.0158692	0.787148
	PS:Heiligendamm	0.000564862	1	0.521096	0.000761076
	Stone:Heiligendamm	0.232451	2.20122e-06	0.000180403	0.000140831	1.45147e-08
	PE:HoheDüne	0.737514	0.0181037	0.819977	1	0.000915216	0.000118139
	PS:HoheDüne	0.000254601	1	0.305586	0.000245741	0.999973	7.01563e-09	0.000294059
	Stone:HoheDüne	0.97027	0.00508202	0.460828	0.999422	0.000161751	0.000658885	0.998454	5.48046e-05
	PE:Sopot	0.000863797	0.999999	0.649455	0.00139419	1	2.15324e-08	0.00167989	0.998563	0.000289841
	PS:Sopot	0.000624128	1	0.551103	0.000877261	1	1.59166e-08	0.00105547	0.999915	0.000185429	1
	Stone:Sopot	0.999184	7.86296e-05	0.0107411	0.0449343	8.92326e-07	0.224068	0.0375128	3.68528e-07	0.19045	1.44038e-06	9.98048e-07
	Substrate:Site	PE:Blank	PS:Blank	Stone:Blank	PE:Heiligendamm	PS:Heiligendamm	Stone:Heiligendamm	PE:HoheDüne	PS:HoheDüne	Stone:HoheDüne	PE:Sopot	PS:Sopot	Stone:Sopot
Anthracene	PE:Blank
	PS:Blank	0.00430635
	Stone:Blank	5.19217e-05	0.536116
	PE:Heiligendamm	0.815806	0.0163242	6.84065e-05
	PS:Heiligendamm	0.00246124	0.999057	0.063779	0.00488045
	Stone:Heiligendamm	0.97512	0.00579348	2.68659e-05	0.999758	0.00113185
	PE:HoheDüne	0.466142	0.0542854	0.000216646	0.998801	0.027775	0.895637
	PS:HoheDüne	0.00280717	0.998184	0.0563636	0.00588218	1	0.00136066	0.0332982
	Stone:HoheDüne	8.93891e-05	0.998893	0.740564	4.55517e-05	0.458902	1.24903e-05	0.000230414	0.408367
	PE:Sopot	3.18832e-06	0.283548	1	5.15779e-07	0.00345518	1.756e-07	1.99951e-06	0.00286796	0.314896
	PS:Sopot	0.000287458	1	0.386398	0.000232263	0.914983	5.92311e-05	0.00126819	0.882502	0.99875	0.0725674
	Stone:Sopot	0.00792648	0.946493	0.0206802	0.0252951	0.999274	0.00587734	0.12959	0.999759	0.132536	0.00067243	0.488212
	Substrate:Site	PE:Blank	PS:Blank	Stone:Blank	PE:Heiligendamm	PS:Heiligendamm	Stone:Heiligendamm	PE:HoheDüne	PS:HoheDüne	Stone:HoheDüne	PE:Sopot	PS:Sopot	Stone:Sopot
Fluoranthene	PE:Blank
	PS:Blank	1
	Stone:Blank	0.000115327	0.000182349
	PE:Heiligendamm	0.0115339	0.0208852	0.0404357
	PS:Heiligendamm	0.999313	0.999991	3.0654e-05	0.00273879
	Stone:Heiligendamm	0.996422	0.999857	4.16976e-05	0.0044536	1
	PE:HoheDüne	0.61112	0.780692	0.000372184	0.111395	0.762179	0.876064
	PS:HoheDüne	0.999623	0.999997	2.79479e-05	0.00236501	1	1	0.721904
	Stone:HoheDüne	0.000610837	0.00109822	0.46218	0.656621	4.98525e-05	7.76843e-05	0.00188683	4.36488e-05
	PE:Sopot	5.2685e-07	8.30525e-07	0.877613	2.00515e-05	8.50486e-09	1.15e-08	1.0405e-07	7.77104e-09	0.00099358
	PS:Sopot	0.22253	0.347039	0.00169968	0.557566	0.203101	0.295253	0.99203	0.18017	0.0168782	5.11074e-07
	Stone:Sopot	0.0255811	0.0456546	0.0184285	0.999979	0.00855697	0.0138988	0.283204	0.00738577	0.339573	7.53441e-06	0.864668
	Substrate:Site	PE:Blank	PS:Blank	Stone:Blank	PE:Heiligendamm	PS:Heiligendamm	Stone:Heiligendamm	PE:HoheDüne	PS:HoheDüne	Stone:HoheDüne	PE:Sopot	PS:Sopot	Stone:Sopot
Pyrene	PE:Blank
	PS:Blank	1
	Stone:Blank	5.23148e-05	2.82316e-05
	PE:Heiligendamm	0.27715	0.140637	0.000456799
	PS:Heiligendamm	1	1	1.81988e-06	0.0144993
	Stone:Heiligendamm	1	1	2.18159e-06	0.0199308	1
	PE:HoheDüne	1	0.999894	4.66403e-06	0.0708778	0.999321	0.999912
	PS:HoheDüne	0.999597	1	9.04586e-07	0.00410347	0.999943	0.999508	0.942586
	Stone:HoheDüne	0.00190038	0.000827256	0.0818503	0.0554464	1.19038e-05	1.57096e-05	5.06632e-05	4.11688e-06
	PE:Sopot	5.84206e-08	3.31681e-08	0.337122	1.87337e-08	1.236e-10	1.46447e-10	2.95461e-10	6.38969e-11	4.37256e-06
	PS:Sopot	0.999999	1	1.56765e-06	0.0111223	1	1	0.99746	0.999995	9.47992e-06	1.0744e-10
	Stone:Sopot	0.257952	0.129529	0.000500976	1	0.0126799	0.017445	0.0625231	0.00358572	0.0629257	2.04352e-08	0.00972196
	Substrate:Site	PE:Blank	PS:Blank	Stone:Blank	PE:Heiligendamm	PS:Heiligendamm	Stone:Heiligendamm	PE:HoheDüne	PS:HoheDüne	Stone:HoheDüne	PE:Sopot	PS:Sopot	Stone:Sopot
Benzo[a]anthracene	PE:Blank
	PS:Blank	1.46538e-08
	Stone:Blank	8.3761e-08	0.970264
	PE:Heiligendamm	0.999999	3.39982e-10	1.97736e-09
	PS:Heiligendamm	6.82352e-09	0.571112	0.999946	1.04714e-11
	Stone:Heiligendamm	1	3.60608e-10	2.10442e-09	1	1.12141e-11
	PE:HoheDüne	1	3.80379e-10	2.22687e-09	1	1.19389e-11	1
	PS:HoheDüne	7.98031e-09	0.496111	0.99968	1.2303e-11	1	1.3197e-11	1.40703e-11
	Stone:HoheDüne	4.26049e-06	0.000146963	0.00336682	9.68686e-09	0.000290429	1.06693e-08	1.165e-08	0.000411681
	PE:Sopot	0.000133603	4.63388e-06	7.66979e-05	4.22789e-07	2.22174e-06	4.74864e-07	5.27798e-07	2.97806e-06	0.290505
	PS:Sopot	1.85944e-09	0.990481	0.999996	3.02802e-12	0.907644	3.20055e-12	3.36664e-12	0.835957	1.63686e-05	2.02986e-07
	Stone:Sopot	0.00564087	2.37533e-07	2.79623e-06	3.56709e-05	4.17478e-08	4.10078e-05	4.6553e-05	5.33368e-08	0.0017676	0.316372	5.65315e-09
	Substrate:Site	PE:Blank	PS:Blank	Stone:Blank	PE:Heiligendamm	PS:Heiligendamm	Stone:Heiligendamm	PE:HoheDüne	PS:HoheDüne	Stone:HoheDüne	PE:Sopot	PS:Sopot	Stone:Sopot
Chrysene	PE:Blank
	PS:Blank	2.71657e-07
	Stone:Blank	2.96741e-07	1
	PE:Heiligendamm	1	1.39917e-08	1.5367e-08
	PS:Heiligendamm	5.61704e-08	0.978563	0.986232	2.59383e-10
	Stone:Heiligendamm	0.999998	1.94397e-08	2.13872e-08	1	3.82903e-10
	PE:HoheDüne	0.999998	6.35343e-09	6.94838e-09	0.998422	9.97749e-11	0.976823
	PS:HoheDüne	6.43988e-08	0.9636	0.97518	3.01753e-10	1	4.45873e-10	1.15787e-10
	Stone:HoheDüne	1.97054e-06	0.0630342	0.0723101	1.26122e-08	0.100019	2.0061e-08	4.20089e-09	0.128447
	PE:Sopot	1.17848e-06	0.114074	0.12982	7.12916e-09	0.218572	1.11688e-08	2.45979e-09	0.271952	0.999998
	PS:Sopot	1.136e-08	1	1	4.24054e-11	0.84692	6.15372e-11	1.75224e-11	0.77876	0.00343045	0.00863112
	Stone:Sopot	0.000680276	0.000103372	0.000118589	1.19586e-05	1.41718e-05	2.2519e-05	2.65817e-06	1.81263e-05	0.0093681	0.00372352	8.41732e-07
	Substrate:Site	PE:Blank	PS:Blank	Stone:Blank	PE:Heiligendamm	PS:Heiligendamm	Stone:Heiligendamm	PE:HoheDüne	PS:HoheDüne	Stone:HoheDüne	PE:Sopot	PS:Sopot	Stone:Sopot
Benzo[b]fluoranthene	PE:Blank
	PS:Blank	1
	Stone:Blank	4.34117e-06	2.37319e-06
	PE:Heiligendamm	1	1	1.56928e-07
	PS:Heiligendamm	1	1	1.18127e-07	1
	Stone:Heiligendamm	0.979515	0.860604	1.3532e-06	0.687945	0.521075
	PE:HoheDüne	1	1	1.33301e-07	1	1	0.592377
	PS:HoheDüne	0.999226	1	6.44524e-08	0.998451	0.999954	0.224717	0.999744
	Stone:HoheDüne	1.09403e-05	5.08719e-06	0.410324	4.14136e-08	2.84217e-08	7.66656e-07	3.33496e-08	1.28395e-08
	PE:Sopot	0.113973	0.0494505	4.6584e-05	0.00456281	0.00258869	0.214461	0.00329673	0.000763716	0.000117106
	PS:Sopot	0.999998	1	1.08482e-07	1	1	0.471968	1	0.99999	2.53991e-08	0.00218206
	Stone:Sopot	0.00178743	0.000729886	0.00275349	1.52664e-05	9.38106e-06	0.000658125	1.15365e-05	3.35485e-06	0.0428804	0.199013	8.11118e-06
	Substrate:Site	PE:Blank	PS:Blank	Stone:Blank	PE:Heiligendamm	PS:Heiligendamm	Stone:Heiligendamm	PE:HoheDüne	PS:HoheDüne	Stone:HoheDüne	PE:Sopot	PS:Sopot	Stone:Sopot
Benzo[k]fluoranthene	PE:Blank
	PS:Blank	0.999989
	Stone:Blank	1.08361e-06	4.80392e-07
	PE:Heiligendamm	0.999969	1	2.15583e-08
	PS:Heiligendamm	0.999974	1	2.18278e-08	1
	Stone:Heiligendamm	1	0.999711	5.37105e-08	0.997003	0.997337
	PE:HoheDüne	0.999991	1	2.3592e-08	1	1	0.9988
	PS:HoheDüne	0.981504	0.999978	9.64537e-09	0.998501	0.998292	0.780011	0.996374
	Stone:HoheDüne	1.63279e-05	5.37933e-06	0.0479764	3.03792e-08	3.09276e-08	1.14372e-07	3.45933e-08	9.6384e-09
	PE:Sopot	0.811245	0.441913	6.27128e-07	0.103935	0.106474	0.463243	0.123595	0.0189087	4.58803e-06
	PS:Sopot	0.999918	1	1.9874e-08	1	1	0.993861	1	0.999409	2.70241e-08	0.088562
	Stone:Sopot	0.0125662	0.00340571	5.51768e-05	6.56761e-05	6.73235e-05	0.000409013	7.86157e-05	1.33406e-05	0.00536094	0.0487674	5.5848e-05
	Substrate:Site	PE:Blank	PS:Blank	Stone:Blank	PE:Heiligendamm	PS:Heiligendamm	Stone:Heiligendamm	PE:HoheDüne	PS:HoheDüne	Stone:HoheDüne	PE:Sopot	PS:Sopot	Stone:Sopot
Benzo[a]pyrene	PE:Blank
	PS:Blank	0.999998
	Stone:Blank	1.07411e-07	5.69646e-08
	PE:Heiligendamm	0.999989	1	2.24593e-09
	PS:Heiligendamm	0.99998	1	2.16818e-09	1
	Stone:Heiligendamm	1	1	2.87093e-09	1	1
	PE:HoheDüne	1	1	2.6555e-09	1	1	1
	PS:HoheDüne	0.97635	0.999828	9.90074e-10	0.99493	0.996441	0.965874	0.979597
	Stone:HoheDüne	6.22612e-06	2.47307e-06	0.0033008	1.20149e-08	1.13733e-08	1.76459e-08	1.56119e-08	3.43001e-09
	PE:Sopot	0.999848	1	1.86998e-09	1	1	0.99999	0.999999	0.999409	9.04e-09
	PS:Sopot	0.999942	1	2.01523e-09	1	1	0.999999	1	0.998432	1.01509e-08	1
	Stone:Sopot	0.0118277	0.0038402	2.18997e-06	7.01191e-05	6.4721e-05	0.000122755	0.000102717	1.11593e-05	0.00118823	4.62685e-05	5.4815e-05
	Substrate:Site	PE:Blank	PS:Blank	Stone:Blank	PE:Heiligendamm	PS:Heiligendamm	Stone:Heiligendamm	PE:HoheDüne	PS:HoheDüne	Stone:HoheDüne	PE:Sopot	PS:Sopot	Stone:Sopot
Dibenz[a,h]anthracene	PE:Blank
	PS:Blank	0.999993
	Stone:Blank	0.00810096	0.00290535
	PE:Heiligendamm	0.999966	1	0.000305973
	PS:Heiligendamm	0.999941	1	0.000286396	1
	Stone:Heiligendamm	0.992596	0.999998	0.000121674	0.999865	0.999934
	PE:HoheDüne	0.999999	1	0.000418962	1	1	0.998117
	PS:HoheDüne	0.950691	0.999521	6.6116e-05	0.98802	0.991395	0.999997	0.95686
	Stone:HoheDüne	0.881134	0.547637	0.0259855	0.151693	0.139549	0.0432212	0.221612	0.0173722
	PE:Sopot	0.999575	1	0.000216957	1	1	0.999999	0.999996	0.998429	0.0970892
	PS:Sopot	0.999833	1	0.000249652	1	1	0.999988	1	0.996024	0.116912	1
	Stone:Sopot	0.995599	1	0.000138199	0.999969	0.999987	1	0.999291	0.999981	0.0519291	1	0.999998
	Substrate:Site	PE:Blank	PS:Blank	Stone:Blank	PE:Heiligendamm	PS:Heiligendamm	Stone:Heiligendamm	PE:HoheDüne	PS:HoheDüne	Stone:HoheDüne	PE:Sopot	PS:Sopot	Stone:Sopot
Benzo[ghi]perylene	PE:Blank
	PS:Blank	1
	Stone:Blank	9.71338e-07	9.71338e-07
	PE:Heiligendamm	0.999967	0.999967	1.91701e-08
	PS:Heiligendamm	0.999967	0.999967	1.91594e-08	1
	Stone:Heiligendamm	0.998595	0.998595	1.31867e-08	0.999999	0.999999
	PE:HoheDüne	0.999995	0.999995	2.19513e-08	1	1	0.999982
	PS:HoheDüne	0.960665	0.960665	7.28809e-09	0.992373	0.992407	0.999889	0.980125
	Stone:HoheDüne	0.000198886	0.000198886	0.00265412	4.64987e-07	4.64559e-07	2.51953e-07	5.81096e-07	9.61041e-08
	PE:Sopot	0.999589	0.999589	1.52302e-08	1	1	1	0.999999	0.999189	3.18854e-07
	PS:Sopot	0.999842	0.999842	1.67651e-08	1	1	1	1	0.997686	3.73157e-07	1
	Stone:Sopot	0.460422	0.460422	1.42822e-06	0.0194846	0.0194609	0.00853349	0.0260736	0.00220692	0.000761429	0.0117655	0.0145424
	Substrate:Site	PE:Blank	PS:Blank	Stone:Blank	PE:Heiligendamm	PS:Heiligendamm	Stone:Heiligendamm	PE:HoheDüne	PS:HoheDüne	Stone:HoheDüne	PE:Sopot	PS:Sopot	Stone:Sopot
Indeno[1,2,3-cd]pyrene	PE:Blank
	PS:Blank	0.901963
	Stone:Blank	0.000324309	1.75729e-05
	PE:Heiligendamm	0.97565	0.999895	2.71689e-06
	PS:Heiligendamm	0.972397	0.999925	2.61689e-06	1
	Stone:Heiligendamm	0.526626	1	5.3938e-07	0.939482	0.947427
	PE:HoheDüne	0.984748	0.999693	3.09476e-06	1	1	0.906097
	PS:HoheDüne	0.306312	0.999548	2.88229e-07	0.674054	0.693038	0.999967	0.607139
	Stone:HoheDüne	1	0.787548	1.99096e-05	0.871308	0.857776	0.162355	0.912363	0.0557264
	PE:Sopot	0.894523	1	1.5872e-06	0.999997	0.999998	0.996555	0.999971	0.903632	0.622803
	PS:Sopot	0.894523	1	1.5872e-06	0.999997	0.999998	0.996555	0.999971	0.903632	0.622803	1
	Stone:Sopot	0.526626	1	5.3938e-07	0.939482	0.947427	1	0.906097	0.999967	0.162355	0.996555	0.996555
