# Supplementary material for: Close encounters on a micro scale: microplastic sorption of polycyclic aromatic hydrocarbons and their potential effects on associated biofilm communities
Source: Environ Microbiome. 2025 Jul 8;20:84. doi: 10.1186/s40793-025-00747-w (PMC12239331; doi:10.1186/s40793-025-00747-w)
Supplement: Supplementary file 5 — Additional file 5. [file 40793_2025_747_MOESM5_ESM.xlsx]

## Sheet: Tabelle1
Additional file 5 Relative abundances of bacterial families detected within the different biofilm and waterborne communities across sites after quality control filtering.
					Week	2			2			2			4			6			6			6		2			2			2			4			4		4			6			6			6
					Substrate	PE			PS			Stone			Stone			PE			PS			Stone		PE			PS			Stone			PE			PS		Stone			PE			PS			Stone
					Site	Heiligendamm			Heiligendamm			Heiligendamm			Heiligendamm			Heiligendamm			Heiligendamm			Heiligendamm		Hohe Düne			Hohe Düne			Hohe Düne			Hohe Düne			Hohe Düne		Hohe Düne			Hohe Düne			Hohe Düne			Hohe Düne
ASV ID	Domain	Phylum	Class	Order	Family	P04 1	P04 2	P04 3	P05 1	P05 2	P05 3	P06 1	P06 2	P06 3	P12 1	P12 2	P12 3	P13 1	P13 2	P13 3	P14 1	P14 2	P14 3	P15 1	P15 3	P16 1	P16 2	P16 3	P17 1	P17 2	P17 3	P18 1	P18 2	P18 3	P19 1	P19 2	P19 3	P20 1	P20 2	P21 1	P21 2	P21 3	P22 1	P22 2	P22 3	P23 1	P23 2	P23 3	P24 1
asv 00006	Bacteria	Acetothermia	Acetothermiia	Acetothermiia order	Acetothermiia family	0	0.0741036	0	0	0	0	0	0	0	0	0	0	0	0	0	0	0	0	0	0	0.10439	0.143651	0	0	0.124727	0.0723393	0	0	0	0	0	0	0	0	0	0	0	0.0134725	0	0	0	0	0	0
asv 00025	Bacteria	Acidobacteriota	Vicinamibacteria	Vicinamibacterales	Uncultured Vicinamibacterales	0	0	0	0	0	0	0.941018	0.624437	1.06858	0.454457	0.463087	0.656328	0	0	0	0	0	0	0.439417	0.25752	0	0	0.0193452	0	0	0	1.0367	0.80414	1.29785	0	0	0	0	0	0.373751	0.167381	0.429217	0	0	0	0.0265011	0	0	0.267223
asv 00032	Bacteria	Acidobacteriota	Blastocatellia	11-24	11-24 family	0	0	0	0	0	0	0	0	0	0	0	0	0	0	0	0	0	0	0	0	0	0	0	0	0	0	0	0	0	0	0	0	0	0	0	0	0.0301205	0	0	0	0	0	0	0
asv 00035	Bacteria	Acidobacteriota	Acidobacteriae	Acidobacteriales	Unknown Acidobacteriales family	0	0.125406	0	0	0	0	0	0	0	0	0	0	0	0	0	0	0	0	0	0	0	0	0	0	0	0	0	0	0	0	0	0	0	0	0	0	0	0	0	0	0	0	0	0
asv 00050	Bacteria	Acidobacteriota	Vicinamibacteria	Vicinamibacterales	Vicinamibacteraceae	0	0	0.037117	0	0	0	0.929816	0.972681	1.63211	1.02577	1.02685	1.89488	0	0	0	0	0	0	0.557409	0.345187	0	0.0383068	0	0	0	0	1.63071	1.48941	1.27808	0	0	0	0	0	0.677966	0.321371	0.256024	0	0	0	0	0	0	0.293293
asv 00070	Bacteria	Acidobacteriota	Holophagae	Acanthopleuribacterales	Acanthopleuribacteraceae	0	0.0969047	0	0	0	0.0588532	0	0	0	0	0	0	0	0.0318553	0.0239981	0.0498166	0.0116144	0	0.00813736	0	0	0	0.0483629	0	0.0415757	0	0.0224152	0	0	0	0	0	0	0	0.121686	0.0803428	0	0	0	0	0	0	0	0.0195529
asv 00108	Bacteria	Acidobacteriota	Thermoanaerobaculia	Thermoanaerobaculales	Thermoanaerobaculaceae	0.0212477	0.228011	0.0101228	0.0674082	0	0.0756684	0.0896208	0.0540378	0.0691122	0.025969	0	0.0211719	0	0	0	0.0226439	0.0271003	0.0151584	0.0854423	0.0821873	0.247239	0.114921	0.0918895	0.0991761	0.254651	0	0.0840572	0.0349626	0.158113	0	0	0.0132485	0	0	0.764885	0.100428	0.301205	0.00673627	0	0	0	0.0121986	0.022647	0.0456234
asv 00134	Bacteria	Acidobacteriota	Acidobacteriae	Bryobacterales	Bryobacteraceae	0	0	0	0	0	0	0.151235	0.11408	0.148857	0.0324612	0.14094	0.0846874	0	0	0	0	0	0	0.0447555	0.0547915	0	0	0	0	0	0.0135636	0.0504343	0.0419551	0.250346	0	0	0	0	0	0.104302	0.0334762	0	0	0	0	0	0	0	0
asv 00138	Bacteria	Acidobacteriota	Blastocatellia	Elev-16S-573	Elev-16S-573 family	0	0	0	0	0	0	0	0	0	0	0	0	0	0	0	0	0	0	0	0	0	0	0	0	0	0	0	0.013985	0	0	0	0	0	0	0	0	0	0	0	0	0	0	0	0
asv 00164	Bacteria	Acidobacteriota	Vicinamibacteria	Subgroup 9	Subgroup 9 family	0	0	0	0	0	0	0	0	0	0	0	0	0	0	0	0	0	0	0	0	0.115378	0.0574603	0	0	0	0	0	0	0	0	0	0	0	0	0	0	0	0	0	0	0	0	0	0
asv 00168	Bacteria	Acidobacteriota	Acidobacteriae	Subgroup 2	Subgroup 2 family	0	0	0	0	0	0	0	0	0	0	0	0	0	0	0	0	0	0	0	0	0.0824131	0	0	0	0	0	0.0784533	0.0349626	0.0592924	0	0	0	0	0	0	0.0401714	0	0	0	0	0	0	0	0
asv 00213	Bacteria	Acidobacteriota	Acidobacteriae	PAUC26f	PAUC26f family	0	0	0	0	0	0	0	0	0	0	0	0.0529297	0	0	0	0	0.0619435	0.0606336	0.0528928	0.0383541	0	0.158016	0	0	0.0207879	0.0180848	0	0	0.0461163	0	0	0	0	0	0.121686	0.0334762	0	0	0	0.0169549	0	0.0284634	0.022647	0
asv 00219	Bacteria	Acidobacteriota	Subgroup 22	Subgroup 22 order	Subgroup 22 family	0	0.0342017	0	0.0449388	0	0.0336304	0	0	0.015949	0	0.0134228	0	0	0	0	0.00905756	0	0.0151584	0.0203434	0	0.0439536	0.0718253	0.033854	0	0.0311818	0.022606	0.0112076	0	0.0197641	0	0	0	0	0	0.0956106	0	0	0	0	0	0	0	0	0
asv 00221	Bacteria	Acidobacteriota	Vicinamibacteria	Subgroup 17	Subgroup 17 family	0.123236	0	0	0	0	0.021019	0.212849	0.11408	0.334928	0	0.127517	0	0	0	0	0	0	0	0.126129	0	0.0439536	0.153227	0.116071	0	0	0	0.325021	0.251731	0.30305	0	0	0	0	0	0	0.100428	0.0903614	0	0	0	0	0	0	0
asv 00235	Bacteria	Acidobacteriota	Subgroup 20	Subgroup 20 order	Subgroup 20 family	0	0	0	0	0	0	0	0	0	0	0.0201342	0	0	0	0	0	0	0	0	0	0	0	0	0	0	0	0	0	0	0	0	0	0	0	0	0	0	0	0	0	0	0	0	0
asv 00299	Bacteria	Acidobacteriota	c5LKS83	c5LKS83 order	c5LKS83 family	0	0	0	0	0	0	0	0	0	0	0	0	0	0	0	0	0	0	0	0	0	0	0	0	0	0	0	0	0	0	0	0	0	0	0	0	0	0	0	0	0	0	0.0362352	0
asv 00334	Bacteria	Acidobacteriota	Acidobacteriae	Acidobacteriales	Acidobacteriaceae (Subgroup 1)	0	0	0	0	0	0	0	0	0	0	0	0	0	0	0	0	0	0	0	0	0	0	0.0241815	0	0	0	0	0	0	0	0	0	0	0	0	0	0	0	0	0	0	0	0	0
asv 00342	Bacteria	Acidobacteriota	Blastocatellia	Pyrinomonadales	Pyrinomonadaceae	0	0	0	0	0	0	0.117627	0.0780546	0.164806	0	0.0738255	0.0476367	0	0	0	0	0	0	0.0325494	0.0219166	0	0.0526719	0	0	0	0.0361696	0.0784533	0.0839102	0.105409	0	0	0	0	0	0.0173837	0	0.0451807	0	0	0	0	0	0	0.0586587
asv 00344	Bacteria	Acidobacteriota	Subgroup 21	Subgroup 21 order	Subgroup 21 family	0	0	0	0	0	0	0	0	0	0	0	0	0	0	0	0.0181151	0	0	0	0	0	0	0.0677081	0	0	0.0271272	0	0	0	0	0	0	0	0	0	0	0	0	0	0	0	0	0	0
asv 00351	Bacteria	Acidobacteriota	Subgroup 18	Subgroup 18 order	Subgroup 18 family	0	0.0456022	0	0	0	0	0	0	0	0	0	0	0	0	0	0	0	0	0	0	0	0	0	0	0	0	0	0	0	0	0	0	0	0	0	0	0	0	0	0	0	0	0	0
asv 00398	Bacteria	Acidobacteriota	Blastocatellia	Blastocatellales	Blastocatellaceae	0.195478	0	0.0573627	0.0973673	0.0530551	0.0882798	0.784182	0.708496	0.898458	0.37655	0.355705	0.688086	0	0	0	0.0679317	0	0	0.549272	0.443811	0.109884	0.205899	0.0531992	0	0.166303	0	1.04791	0.83211	0.988207	0	0	0	0.0211416	0.0236532	0.451977	0.254419	0.384036	0	0	0.046626	0.0567881	0	0	0.404093
asv 00399	Bacteria	Acidobacteriota	Subgroup 26	Subgroup 26 order	Subgroup 26 family	0	0	0.0337427	0	0	0	0	0	0	0	0	0	0	0	0	0	0	0	0	0	0	0	0.0241815	0	0	0	0	0	0	0	0	0	0	0	0	0	0	0	0	0	0	0	0	0
asv 00496	Bacteria	Acidobacteriota	Holophagae	Subgroup 7	Subgroup 7 family	0.0467449	0	0	0	0	0	0.0168039	0	0	0	0	0	0	0	0	0	0	0	0.0610302	0.0493124	0	0	0	0	0	0	0	0	0	0	0.00981643	0	0	0	0	0	0	0	0	0	0	0	0	0
asv 00501	Bacteria	Acidobacteriota	Aminicenantia	Aminicenantales	Aminicenantales family	0	0	0	0	0	0	0	0	0	0	0	0	0	0	0	0	0	0	0	0	0	0.0335185	0	0	0	0	0.0224152	0	0	0	0	0	0	0	0.0173837	0	0	0	0	0	0	0	0	0
asv 00537	Bacteria	Actinobacteriota	Unknown Actinobacteriota class	Unknown Actinobacteriota order	Unknown Actinobacteriota family	0	0	0	0	0	0	0	0	0	0	0	0	0	0	0	0	0	0	0	0	0	0	0	0	0	0	0	0	0	0	0	0	0	0	0	0	0	0	0	0	0	0	0	0
asv 00544	Bacteria	Actinobacteriota	Actinobacteria	Frankiales	Frankiaceae	0	0	0	0	0	0.0336304	0	0	0	0	0	0	0	0	0	0	0	0	0	0	0	0	0	0	0	0	0	0	0	0	0	0	0	0	0	0	0	0	0	0	0	0	0	0
asv 00546	Bacteria	Actinobacteriota	Actinobacteria	Kineosporiales	Kineosporiaceae	0	0	0	0.134816	0	0	0	0	0	0	0	0	0	0	0	0	0	0	0	0	0	0	0	0	0	0	0	0	0	0	0	0	0	0	0	0	0	0	0	0	0	0	0	0
asv 00550	Bacteria	Actinobacteriota	Acidimicrobiia	Microtrichales	Uncultured Microtrichales	0.0977392	0.19951	0	0	0.0574763	0.147133	0.156836	0.120084	0.356194	0.136337	0.0469799	0.137617	0	0.0509684	0	0.0996332	0.116144	0	0.329563	0.295874	0.681281	0.64164	0.0773807	0.244126	0.498909	0.307442	0.229756	0.237746	0.296462	0	0	0	0	0	0.286832	0.113819	0.188253	0.0774672	0	0.046626	0	0	0.144941	0
asv 00552	Bacteria	Actinobacteriota	Actinobacteria	Corynebacteriales	Nocardiaceae	0	0.114006	0	0	0	0	0	0	0	0	0	0	0	0	0	0	0	0	0	0	0	0	0.00967258	0	0	0	0	0	0	0	0	0	0	0	0	0	0	0	0	0	0	0.020331	0	0
asv 00565	Bacteria	Actinobacteriota	Actinobacteria	Corynebacteriales	Unknown Corynebacteriales family	0	0	0	0	0	0	0	0	0	0	0	0	0	0	0	0	0	0	0	0	0	0	0.00967258	0	0	0	0	0	0	0	0	0	0	0	0	0	0	0	0	0	0	0	0	0
asv 00571	Bacteria	Actinobacteriota	Actinobacteria	Micrococcales	Dermatophilaceae	0	0	0	0	0	0	0	0	0	0	0	0	0	0	0	0	0	0	0	0	0	0	0	0	0	0	0.0112076	0	0	0	0	0	0	0	0	0	0	0	0	0	0	0	0	0
asv 00594	Bacteria	Actinobacteriota	Acidimicrobiia	Microtrichales	Ilumatobacteraceae	1.86979	1.75569	0.9313	0.239673	0.70298	1.11821	1.65798	1.32092	1.5949	0.499903	0.416107	0.762187	2.35657	2.27446	3.28174	1.42204	1.0182	1.46026	1.94076	2.77793	3.07126	1.43651	1.83779	1.39609	2.29186	2.54544	1.20482	1.60129	1.16608	1.54047	1.47737	2.40461	0.841438	2.21749	1.59061	1.25201	1.58886	1.48872	1.54553	1.28009	0.874536	0.679055	1.51282	2.5875
asv 00604	Bacteria	Actinobacteriota	Actinobacteria	Corynebacteriales	Mycobacteriaceae	0.17848	0.0855042	0.175462	0.217204	0.243169	0.554902	0.156836	0.162113	0.233918	0	0	0.164082	0.0463082	0	0.0659947	0.0769893	0.0619435	0.0101056	0.0650989	0.104104	1.0384	2.4277	1.85714	0.518767	1.31483	1.77683	0.493135	0.447521	0.388695	0.309724	0.245411	0.225225	0.186047	0.236532	0.27814	0	0.0978916	0.0774672	0	0.1314	0.121148	0.101655	0.135882	0.182494
asv 00624	Bacteria	Actinobacteriota	Actinobacteria	Frankiales	Uncultured Frankiales	0	0	0	0	0	0	0	0	0	0	0	0	0	0	0	0	0	0	0	0	0	0.081402	0	0	0	0	0	0	0	0	0	0	0	0	0	0	0	0	0	0	0	0	0	0
asv 00663	Bacteria	Actinobacteriota	Acidimicrobiia	Actinomarinales	unknown Actinomarinales family	0	0	0	0	0	0	0	0	0	0	0	0	0	0	0	0	0	0	0	0	0	0	0	0	0	0	0	0	0	0	0	0	0	0	0	0	0	0	0	0	0	0	0	0
asv 00668	Bacteria	Actinobacteriota	Thermoleophilia	Gaiellales	Uncultured Gaiellales	0.0297467	0	0.0101228	0	0	0	0.156836	0.132092	0.249867	0.0973836	0	0.211719	0	0	0	0	0.0309717	0	0.105786	0.0821873	0.0329652	0.134074	0	0	0	0.0587757	0.179322	0.153835	0.349167	0	0	0	0.0295983	0	0.147762	0.087038	0.128012	0	0	0	0	0	0	0.0586587
asv 00697	Bacteria	Actinobacteriota	Actinobacteria	Nitriliruptorales	Nitriliruptoraceae	0	0	0	0	0	0	0	0	0	0	0	0	0	0	0	0	0	0	0	0	0	0	0.033854	0.244126	0	0.0271272	0	0	0	0	0	0	0	0	0	0	0	0	0	0	0	0	0	0
asv 00701	Bacteria	Actinobacteriota	Actinobacteria	Frankiales	Sporichthyaceae	0	0	0.0202456	0	0	0	0	0	0.0265816	0	0.0402685	0	0	0	0	0.0226439	0	0	0	0	0	0	0.033854	0	0.0623636	0	0	0	0	0	0	0	0.10148	0	0	0.234333	0	0	0	0.0169549	0.0908609	0.0243972	0.0634115	0.052141
asv 00721	Bacteria	Actinobacteriota	Actinobacteria	Unknown Actinobacteria order	Unknown Actinobacteria family	0.0467449	0.131106	0.0236199	0	0	0	0	0	0	0	0	0	0	0	0	0	0	0	0	0	0.137355	0.167592	0	0	0	0	0	0	0	0	0	0	0	0	0	0	0	0	0	0	0	0	0	0
asv 00722	Bacteria	Actinobacteriota	Actinobacteria	Frankiales	Geodermatophilaceae	0	0	0	0	0	0	0	0	0	0	0	0	0	0	0	0	0	0	0	0	0	0	0	0	0	0	0	0	0	0	0	0	0	0	0	0	0	0	0	0	0	0	0	0
asv 00724	Bacteria	Actinobacteriota	Acidimicrobiia	Actinomarinales	Actinomarinaceae	0.0424953	0	0	0	0	0	0	0	0	0	0	0	0	0	0	0	0	0	0	0	0	0	0	0	0	0	0	0	0	0	0	0	0	0	0	0	0	0	0	0	0	0	0	0
asv 00747	Bacteria	Actinobacteriota	Acidimicrobiia	Microtrichales	Microtrichaceae	2.40099	2.60503	2.00094	1.23582	1.65797	1.50496	2.12289	1.7172	1.43541	0.279166	0.845638	0.587519	6.85361	5.67661	8.41733	2.43196	2.53968	3.09737	5.5212	6.76675	1.59881	0.957671	0.976931	1.25877	1.14853	1.00823	0.392267	0.608349	0.27011	1.10848	0.804947	0.861155	0.40592	1.46059	2.02521	1.24531	2.28916	1.07107	1.2058	1.6743	0.673885	0.740048	1.60341	2.39197
asv 00760	Bacteria	Actinobacteriota	Acidimicrobiia	Unknown Acidimicrobiia order	Unknown Acidimicrobiia family	0	0	0	0	0	0	0	0	0.0106326	0	0	0	0	0	0	0	0	0	0	0	0	0	0	0	0	0	0	0	0	0	0	0	0	0	0.0347675	0	0	0	0	0	0	0	0	0
asv 00787	Bacteria	Actinobacteriota	Actinobacteria	Micrococcales	Micrococcaceae	0.0382458	0.136807	0	0	0	0	0	0	0	0	0	0	0	0	0	0	0	0	0	0	0.0879073	0	0.0967258	0.541654	0	0	0	0	0	0	0	0	0	0	0	0	0	0	0	0	0.0340728	0	0	0
asv 00804	Bacteria	Actinobacteriota	MB-A2-108	MB-A2-108 order	MB-A2-108 family	0	0	0	0	0	0	0	0	0.0318979	0	0	0	0	0	0	0	0	0	0	0	0	0	0	0	0	0	0.0504343	0.0489476	0	0	0	0	0	0	0	0	0.0753012	0	0	0	0	0	0	0.0716939
asv 00828	Bacteria	Actinobacteriota	Actinobacteria	Propionibacteriales	Nocardioidaceae	0	0.171008	0	0	0	0	0	0	0	0	0	0	0	0	0	0	0	0	0	0	0	0.0239418	0	0	0	0	0	0	0	0	0	0	0	0	0	0	0	0	0	0	0	0	0	0
asv 00867	Bacteria	Actinobacteriota	Actinobacteria	PeM15	PeM15 family	0.0339963	0.250812	0.0708598	0.0337041	0	0.0504456	0	0	0.0744285	0	0	0.0899804	0	0	0	0.0181151	0	0	0.0284808	0.0109583	0.0769189	0.608121	0.159598	0	0.431348	0.275793	0.0728495	0.0629327	0	0.146711	0.0638068	0.119237	0.143763	0.0886997	0	0	0.0828313	0.0774672	0.057419	0	0.0416446	0.020331	0.0724703	0
asv 00874	Bacteria	Actinobacteriota	Actinobacteria	Uncultured Actinobacteria order	Uncultured Actinobacteria family	0	0.0798039	0	0	0	0	0	0	0	0	0	0	0	0	0	0	0	0.0606336	0	0	0	0	0.0580355	0	0	0.0723393	0.0672457	0	0	0	0	0	0	0	0	0	0	0	0	0	0	0	0	0
asv 00907	Bacteria	Actinobacteriota	Thermoleophilia	Solirubrobacterales	Solirubrobacteraceae	0	0	0	0	0	0	0.0504117	0	0	0	0	0	0	0	0	0	0	0	0	0	0	0	0	0	0	0	0	0.0349626	0.0329402	0	0	0	0	0	0	0	0.0150602	0	0	0	0	0	0	0
asv 00932	Bacteria	Actinobacteriota	Actinobacteria	Corynebacteriales	Corynebacteriaceae	0	0	0	0	0	0	0	0	0	0	0	0	0	0	0	0	0	0	0	0	0	0	0	0.137321	0	0.0180848	0	0	0	0	0	0	0	0	0	0	0	0	0	0	0	0	0	0
asv 00981	Bacteria	Actinobacteriota	Acidimicrobiia	Actinomarinales	Uncultured Actinomarinales	0.144484	0.21091	0.0404913	0	0	0.117706	0.162438	0.0720504	0.40404	0	0.0536913	0.0688086	0	0	0	0.0271727	0	0	0.333632	0.246562	0.390088	0.617698	0.372394	0.14495	0.5145	0.741478	0.453909	0.342633	0.289874	0	0	0	0	0	0	0.0736476	0	0.0370495	0	0	0.0492163	0.040662	0.0498234	0.208564
asv 00987	Bacteria	Actinobacteriota	Acidimicrobiia	IMCC26256	IMCC26256 family	0	0	0	0	0	0	0.229653	0.168118	0.217969	0	0.167785	0.344043	0	0	0	0	0	0	0.113923	0.115062	0	0	0	0	0	0	0.184926	0.244738	0.263522	0	0	0	0	0	0.27814	0.1406	0	0	0	0	0	0	0	0.1108
asv 01001	Bacteria	Actinobacteriota	Acidimicrobiia	Microtrichales	Unknown Microtrichales family	0	0	0.037117	0	0	0	0	0	0	0	0	0	0	0	0	0	0	0.050528	0	0.0602707	0	0.478835	0.604536	0	0.166303	0.26223	0.0392267	0.132858	0.0856446	0.554242	2.51791	2.86831	0.181818	1.67938	0.269448	0.321371	0.301205	0.101044	0.966553	2.07274	0.087075	0.353759	0.702056	0.332399
asv 01002	Bacteria	Actinobacteriota	Actinobacteria	Frankiales	Nakamurellaceae	0	0	0	0	0	0	0	0	0	0	0	0	0	0	0	0	0	0	0	0	0	0	0	0	0	0	0	0	0	0	0	0	0	0	0	0	0	0	0	0	0	0	0	0
asv 01006	Bacteria	Actinobacteriota	Actinobacteria	Micrococcales	Microbacteriaceae	0	0.142507	0.0202456	0	0	0	0	0	0.0584795	0	0	0.0423437	0	0	0	0	0	0	0	0	0.10439	0.0622486	0	0	0	0	0	0	0	0	0	0	0	0	0	0	0	0	0	0	0	0	0	0
asv 01018	Bacteria	Actinobacteriota	Rubrobacteria	Rubrobacterales	Rubrobacteriaceae	0	0	0	0.0149796	0	0	0	0	0	0	0	0	0	0	0	0	0.0271003	0	0	0	0	0	0	0	0	0	0	0	0	0	0	0	0	0	0	0	0	0	0	0	0	0	0	0
asv 01023	Bacteria	Actinobacteriota	Actinobacteria	Micrococcales	Dermacoccaceae	0	0	0	0	0	0	0	0	0	0	0	0	0	0	0	0	0	0	0	0	0	0	0	0	0	0	0	0	0	0	0	0	0	0	0	0	0	0	0	0	0	0	0	0
asv 01032	Bacteria	Actinobacteriota	Coriobacteriia	OPB41	OPB41 family	0	0.0570028	0	0	0	0	0	0	0	0	0	0	0	0	0	0	0	0	0	0	0.164826	0	0	0	0.0259848	0.022606	0	0	0	0	0	0	0	0	0	0	0	0	0	0	0	0	0	0
asv 01042	Bacteria	Actinobacteriota	Thermoleophilia	Solirubrobacterales	67-14	0	0.0912045	0	0	0	0	0.0448104	0.030021	0	0	0	0.0635156	0	0.0254842	0	0.040759	0	0	0	0	0.115378	0.196323	0	0	0.228666	0.103988	0.0560381	0.0629327	0.0461163	0	0.0736232	0	0	0.0532198	0	0	0	0	0	0	0	0.0528606	0	0
asv 01108	Bacteria	Actinobacteriota	Acidimicrobiia	Uncultured Acidomicrobiia order	Uncultured Acidomicrobiia family	0	0	0	0	0	0	0	0	0.0584795	0	0.033557	0	0	0	0	0	0	0	0.0244121	0	0	0	0	0	0	0	0	0	0	0	0	0	0	0	0	0	0.0150602	0	0	0	0	0	0	0
asv 01123	Bacteria	Actinobacteriota	Actinobacteria	Frankiales	Frankiales family	0.0807411	0	0.0776083	0	0	0	0	0	0	0	0	0	0	0	0	0	0	0	0	0	0.0604362	0.0718253	0.082217	0	0	0.0904241	0	0	0.111997	0	0	0	0	0	0	0	0	0	0	0	0	0	0	0
asv 01134	Bacteria	Actinobacteriota	WCHB1-81	WCHB1-81 order	WCHB1-81 family	0	0	0	0	0	0	0	0	0	0	0	0	0	0	0	0	0	0	0	0	0	0.0622486	0.0193452	0	0	0	0	0	0	0	0	0	0	0	0	0	0	0	0	0	0	0	0	0
asv 01140	Bacteria	Actinobacteriota	Actinobacteria	Frankiales	Unknown Frankiales family	0	0	0	0	0	0	0	0	0	0	0	0	0	0	0	0	0	0	0	0	0	0.167592	0	0	0	0	0	0	0	0	0	0	0.0676533	0	0	0	0	0	0	0	0	0	0	0
asv 01142	Bacteria	Actinobacteriota	Acidimicrobiia	Microtrichales	Iamiaceae	0	0	0	0	0	0	0.112026	0.168118	0.297714	0	0.154362	0.264648	0	0	0	0	0.0309717	0.0707392	0.166816	0.0876664	0	0	0.0483629	0	0.0311818	0.045212	0.459512	0.349626	0.362343	0	0.107981	0	0	0.0532198	0.0956106	0	0.278614	0	0	0	0	0	0	0
asv 01146	Bacteria	Actinobacteriota	Thermoleophilia	Solirubrobacterales	Unknown Solirubrobacterales family	0	0	0	0	0	0	0	0	0	0	0	0	0	0	0	0	0	0	0	0	0	0.0478835	0	0	0	0	0	0	0	0	0	0	0	0	0	0	0	0	0	0	0	0	0	0
asv 01149	Bacteria	Actinobacteriota	Actinobacteria	Micrococcales	Unknown Micrococcales family	0	0	0	0	0	0	0	0	0	0	0	0	0	0	0	0	0	0	0	0	0	0	0	0	0	0	0	0	0	0	0	0	0	0	0	0	0	0	0	0	0	0	0	0
asv 01165	Bacteria	Actinobacteriota	Actinobacteria	Pseudonocardiales	Pseudonocardiaceae	0	0	0	0	0	0	0	0	0	0	0	0.0105859	0	0	0	0	0	0	0	0	0	0	0	0	0	0	0	0	0	0	0	0	0	0	0	0	0	0	0	0	0	0	0	0
asv 01167	Bacteria	Actinobacteriota	Actinobacteria	Micrococcales	Intrasporangiaceae	0	0	0.0269942	0.104857	0	0	0	0	0	0	0	0	0	0	0	0	0	0	0	0	0	0	0	0	0	0	0	0	0	0	0	0	0	0	0	0	0	0	0	0	0	0	0	0
asv 01183	Bacteria	Actinobacteriota	Thermoleophilia	Gaiellales	Gaiellaceae	0	0	0	0	0	0	0.291268	0.390273	0.643275	0	0.228188	0.238183	0	0	0	0	0	0	0.223777	0.136979	0	0	0	0	0	0	0.683665	0.573386	0.797154	0	0	0	0	0	0.225989	0.227638	0.406627	0	0	0	0	0	0	0.13687
asv 01194	Bacteria	Actinobacteriota	Actinobacteria	Streptomycetales	Streptomycetaceae	0	0	0	0	0	0	0	0	0	0	0	0	0	0	0	0	0	0	0	0	0	0	0	0	0	0	0	0	0	0	0	0	0	0	0	0	0	0	0	0	0	0	0	0
asv 01204	Bacteria	Actinobacteriota	Actinobacteria	Propionibacteriales	Propionibacteriaceae	0	0	0	0	0	0	0	0	0	0	0	0.0105859	0	0	0	0	0.0193573	0.0202112	0	0	0.0714246	0.143651	0.125744	0.14495	0.161106	0.203454	0	0	0.0724685	0	0	0	0.038055	0	0	0	0	0.0404176	0	0	0.0530022	0	0	0
asv 01235	Bacteria	Actinobacteriota	Actinobacteria	Euzebyales	Euzebyaceae	0	0	0	0	0.0265275	0	0	0	0	0	0	0	0	0	0	0	0	0	0	0	0	0	0	0	0	0	0	0	0	0	0	0	0	0	0	0	0	0	0	0	0	0	0	0
asv 01301	Bacteria	Armatimonadota	Fimbriimonadia	Fimbriimonadales	Fimbriimonadaceae	0	0	0	0	0	0	0	0	0	0.0324612	0	0.0423437	0	0	0	0	0	0	0	0.0109583	0	0	0	0	0	0	0	0	0.0131761	0	0	0	0	0	0	0	0	0	0	0	0	0	0	0
asv 01359	Bacteria	Bacteroidota	Bacteroidia	Chitinophagales	Chitinophagaceae	0	0	0.0404913	0	0	0	0	0	0	0.0129845	0.0604027	0	0	0	0	0.00905756	0	0	0	0	0	0.067037	0	0.274641	0	0	0.0504343	0	0.0329402	0	0	0	0.0591966	0	0	0	0	0	0	0	0	0	0	0
asv 01371	Bacteria	Bacteroidota	Bacteroidia	Unknown Bacteroidia order	Unknown Bacteroidia family	0.0467449	0.119706	0.0674855	0	0	0	0	0	0.0212653	0	0.0402685	0.0158789	0	0.0445974	0.0359971	0	0.0309717	0	0	0	0	0	0.0483629	0	0	0.0542545	0.0560381	0.0769177	0.0658805	0	0	0	0	0	0	0.0133905	0.0451807	0	0	0	0	0.0243972	0.0271764	0
asv 01591	Bacteria	Bacteroidota	Bacteroidia	Bacteroidales	Marinifilaceae	0.127486	0	0.104603	0	0.0574763	0.117706	0	0	0	0.025969	0	0	0.0308721	0	0	0	0.0735579	0.0656864	0.0447555	0	0	0	0	0.389075	0	0.0678181	0	0	0	0	0	0	0	0	0	0	0	0	0	0	0	0.0243972	0	0
asv 01620	Bacteria	Bacteroidota	Bacteroidia	Flavobacteriales	Flavobacteriaceae	9.90991	10.688	7.32218	5.62858	4.9076	6.73449	10.2	12.1585	13.0835	13.5428	13.5436	11.9833	12.9612	10.9964	12.857	18.5001	15.664	14.9563	5.33811	9.00225	7.13697	6.68933	7.55429	10.4821	7.21858	6.53314	7.47548	9.12524	10.1061	11.2642	8.96731	8.1876	15.4588	7.95932	11.508	9.2662	9.87952	9.65308	14.2112	7.90946	12.0769	10.3607	6.33662	9.66565
asv 01744	Bacteria	Bacteroidota	Rhodothermia	Balneolales	Balneolaceae	0	0	0.0303685	0	0	0	0	0	0	0	0	0	0	0	0	0	0	0	0	0	0	0	0	0	0	0	0	0	0	0	0	0	0	0	0.069535	0.0401714	0	0	0	0	0	0	0	0
asv 01769	Bacteria	Bacteroidota	Bacteroidia	Bacteroidales	Bacteroidales RF16 group	0	0.0627031	0	0	0	0	0	0	0	0	0	0	0	0	0	0	0	0	0	0	0	0.0526719	0	0	0	0	0	0	0	0	0	0	0	0	0	0	0	0	0	0	0	0	0	0
asv 01782	Bacteria	Bacteroidota	Bacteroidia	Cytophagales	Flammeovirgaceae	0	0.114006	0	0.0149796	0	0.0378342	0	0	0.015949	0.0779069	0.0201342	0	0	0	0	0	0.0851723	0.0404224	0	0	0.148343	0.0430952	0	0	0.0571666	0	0	0	0	0	0.0392657	0	0.0591966	0	0	0	0	0	0	0	0	0	0	0
asv 01800	Bacteria	Bacteroidota	Bacteroidia	Bacteroidales	Prevotellaceae	0	0	0	0	0	0	0	0	0	0	0	0	0	0	0	0	0	0	0	0	0	0.0191534	0	0	0	0.0135636	0	0	0	0	0	0	0.02537	0	0	0	0	0	0	0	0	0.0121986	0	0
asv 01810	Bacteria	Bacteroidota	Bacteroidia	Bacteroidales	Bacteroidaceae	0.0382458	0.0513025	0	0.0187245	0	0	0	0	0	0	0	0	0	0	0	0	0.0193573	0	0	0	0	0	0	0	0	0	0	0	0	0	0	0	0	0	0	0	0	0	0	0	0	0	0	0
asv 01846	Bacteria	Bacteroidota	Bacteroidia	Sphingobacteriales	Sphingobacteriaceae	0	0	0	0	0	0	0	0	0	0	0	0	0	0	0	0	0	0	0	0	0	0	0.033854	0	0	0	0	0	0	0	0	0	0	0	0	0	0	0	0	0	0	0	0	0
asv 01874	Bacteria	Bacteroidota	Bacteroidia	Bacteroidales	Unknown Bacteroidales family	0.131736	0	0	0.273378	0.433283	0.222801	0	0	0.0106326	0	0	0	0	0	0	0.0181151	0.0193573	0	0	0	0	0.0430952	0	0	0	0	0	0	0	0	0	0	0	0	0	0	0	0	0	0	0	0	0	0
asv 01926	Bacteria	Bacteroidota	Bacteroidia	Bacteroidales	M2PB4-65 termite group	0	0	0	0	0	0	0	0	0	0	0	0	0	0	0	0	0	0	0	0	0	0	0	0	0	0	0	0	0	0	0	0	0	0	0	0	0	0	0	0	0	0	0	0
asv 01930	Bacteria	Bacteroidota	Bacteroidia	Sphingobacteriales	KD3-93	0	0	0	0	0	0	0	0	0	0	0	0	0	0	0	0	0	0	0	0	0	0.0383068	0	0	0	0	0	0	0	0	0	0	0	0	0	0	0	0	0	0	0	0	0	0
asv 01995	Bacteria	Bacteroidota	Bacteroidia	Sphingobacteriales	ST-12K33	0	0	0	0	0	0	0	0	0	0	0	0	0	0	0	0	0	0	0	0	0	0	0	0	0	0	0	0	0	0	0	0	0	0	0	0	0	0	0	0	0	0	0	0
asv 02121	Bacteria	Bacteroidota	Bacteroidia	Chitinophagales	Saprospiraceae	5.79636	5.10745	3.15832	1.56162	1.70661	1.81184	1.84843	0.906635	1.52578	0.818022	1.26846	1.73609	11.3352	11.71	6.83345	4.13931	3.19009	4.93153	2.47376	3.06285	2.07131	2.11166	1.6927	1.00702	2.28147	1.86726	0.70608	0.524439	0.606101	5.95811	5.75243	5.7035	4.75687	8.79309	2.51195	2.40359	4.6988	1.71101	3.75616	5.90454	1.4462	0.500142	6.58121	0.280258
asv 02139	Bacteria	Bacteroidota	Bacteroidia	Cytophagales	Bernardetiaceae	0	0	0	0	0	0	0	0	0	0	0	0	0	0	0	0	0	0	0	0	0	0	0	0	0	0	0	0	0	0	0	0	0	0	0	0	0	0	0	0	0	0	0	0
asv 02215	Bacteria	Bacteroidota	Bacteroidia	Flavobacteriales	NS7 marine group	0.0424953	0	0	0	0	0.021019	0	0	0	0	0	0	0	0	0	0	0	0	0	0	0	0	0.0193452	0	0	0	0	0	0	0	0	0	0	0	0	0	0	0.0202088	0	0	0	0.0528606	0.045294	0.0260705
asv 02435	Bacteria	Bacteroidota	Bacteroidia	Bacteroidales	SB-5	0	0	0	0	0	0	0	0	0	0	0	0	0	0	0	0	0	0	0	0	0	0	0.0241815	0	0	0.0406908	0	0	0	0	0	0	0	0	0	0	0	0	0	0	0	0	0	0
asv 02482	Bacteria	Bacteroidota	Bacteroidia	Bacteroidetes VC2.1 Bac22	Bacteroidetes VC2.1 Bac22 family	0.00849907	0	0.00674855	0	0.0530551	0	0	0	0	0	0	0.0211719	0	0	0	0	0.0232288	0.0303168	0	0	0.0604362	0.0478835	0.0918895	0	0.0467727	0.0587757	0	0	0	0	0	0	0	0	0	0	0	0	0	0	0	0	0	0
asv 02542	Bacteria	Bacteroidota	Bacteroidia	Sphingobacteriales	Lentimicrobiaceae	0	0	0	0	0	0.0126114	0	0	0	0	0	0	0	0	0	0	0	0	0	0	0	0.210688	0	0	0.0987423	0.0406908	0	0	0	0	0	0.0132485	0.0465116	0	0	0	0	0	0	0	0	0	0	0
asv 02715	Bacteria	Bacteroidota	Rhodothermia	Rhodothermales	Rhodothermaceae	0.0212477	0	0.037117	0.0149796	0.0353701	0	0.100823	0.0360252	0	0.123353	0.0604027	0.111152	0.0257268	0	0.0539957	0.0996332	0.193573	0.186954	0.280739	0.367103	0.0494478	0.201111	0.120907	0.21361	0.311818	0.348133	0.0616419	0.0489476	0.0658805	0.211916	0.206145	0.18548	0.143763	0.372539	1.19079	0.341457	0.707831	0.0673627	0.0622039	0.194981	0.10979	0.0284634	0.389528	0.0651763
asv 02761	Bacteria	Bacteroidota	Bacteroidia	Bacteroidales	Bacteroidetes BD2-2	0	0	0.0101228	0.116092	0	0.12191	0.056013	0	0.0265816	0.266182	0.154362	0.0846874	0	0.0254842	0	0.00905756	0.0271003	0.0303168	0.109854	0.0657498	0.214274	0.244206	0.120907	0.14495	0.0623636	0.0723393	0.0840572	0	0.0461163	0	0	0	0	0	0	0.194162	0.248494	0.0168407	0	0	0	0	0	0
asv 02835	Bacteria	Bacteroidota	Bacteroidia	Sphingobacteriales	AKYH767	0	0.0798039	0	0	0	0	0	0	0	0	0	0.0264648	0	0	0	0.0362302	0	0	0	0	0	0	0	0	0	0.0813817	0.0336229	0	0	0	0	0	0	0	0	0	0.0150602	0	0	0	0	0	0	0
asv 02869	Bacteria	Bacteroidota	Bacteroidia	Cytophagales	Amoebophilaceae	0	0	0.0168714	0.0486837	0	0.0252228	0	0	0	0	0	0	0	0	0	0	0	0	0	0	0	0.0239418	0.101562	0	0	0	0	0	0	0	0	0	0	0.0177399	0	0.0401714	0	0.0202088	0	0	0.0265011	0	0.00905879	0
asv 02899	Bacteria	Bacteroidota	Bacteroidia	Sphingobacteriales	FFCH9454	0	0	0	0	0	0	0	0	0.0425306	0	0	0	0	0	0	0	0	0	0	0	0	0	0	0	0	0	0	0	0	0	0	0	0	0	0	0	0	0	0	0	0	0	0	0
asv 02926	Bacteria	Bacteroidota	Bacteroidia	Bacteroidales	FTLpost3	0	0	0	0	0	0	0	0	0	0	0	0	0	0	0	0	0	0	0	0	0	0	0	0	0	0	0	0	0	0	0	0	0	0	0	0	0	0	0	0	0	0	0	0
asv 02965	Bacteria	Bacteroidota	Bacteroidia	Sphingobacteriales	Unknown Sphingobacteriales family	0	0	0	0	0	0	0	0	0	0	0	0	0	0	0	0	0	0	0	0	0	0	0	0	0	0	0	0	0	0	0	0	0	0	0	0	0	0	0	0	0	0	0	0
asv 02993	Bacteria	Bacteroidota	Bacteroidia	Cytophagales	Microscillaceae	0.0467449	0	0	0	0	0.0378342	0.224052	0.216151	0.313663	0.233721	0.201342	0.19584	0.0257268	0	0	0	0.220674	0.0858976	0.223777	0.279437	0.175815	0.282513	0.0531992	0.14495	0.0415757	0.0768605	0.448305	0.412559	0.276698	0.0978075	0	0	0.0465116	0.171486	1.08648	0.29459	0.338855	0.0336814	0.0478492	0.169549	0.0643598	0	0.0860585	0.123835
asv 03015	Bacteria	Bacteroidota	Bacteroidia	Cytophagales	Hymenobacteraceae	0	0	0	0	0	0	0	0	0	0	0	0	0	0	0	0	0	0	0	0	0	0	0	0	0	0	0	0	0	0	0	0	0.0718816	0	0	0	0	0	0	0	0	0	0	0
asv 03049	Bacteria	Bacteroidota	Bacteroidia	Bacteroidales	Williamwhitmaniaceae	0	0	0	0	0	0	0	0	0	0	0	0	0	0	0	0	0	0	0	0	0	0	0	0	0	0	0	0	0	0	0	0	0	0	0	0	0	0	0	0	0	0	0	0
asv 03146	Bacteria	Bacteroidota	Bacteroidia	Flavobacteriales	Cryomorphaceae	0.399456	0.997549	0.546632	0.322061	0.300646	0.571717	0.207248	0.18613	0.20202	0.331104	1.04027	0.386386	0.21096	0.471458	0.539957	0.312486	0.348432	0.358749	0.0773049	0.25752	0.291193	0.823597	2.47618	0.0762893	3.02463	5.32146	0.952648	0.587372	0.138349	0.220067	4.20634	0.655803	1.88161	0.792384	0.165146	0.307981	0.820783	0.0370495	0.167472	2.09817	0.0719316	0.475745	3.61899	0.195529
asv 03187	Bacteria	Bacteroidota	Bacteroidia	Cytophagales	Unknown Cytophagales family	0.0977392	0.0285014	0	0.0486837	0.0751614	0	0	0.0120084	0	0	0	0	0	0	0	0	0	0	0	0	0.0824131	0.067037	0.256323	0	0.135121	0.235103	0	0.0909027	0.0131761	0	0	0	0.10148	0.0532198	0.121686	0	0	0	0	0	0	0	0	0
asv 03191	Bacteria	Bacteroidota	Bacteroidia	Bacteroidales	Prolixibacteraceae	0	0	0.0134971	0.0786428	0	0.0294266	0.0336078	0	0	0	0.0402685	0.0529297	0	0	0	0.0271727	0.0193573	0	0	0	0.17032	0.354338	0.0628718	0.160208	0	0.117551	0.0280191	0.0419551	0	0	0	0	0.05074	0	0	0	0	0	0	0	0	0	0	0
asv 03221	Bacteria	Bacteroidota	Bacteroidia	Bacteroidales	Rikenellaceae	0.0382458	0	0	0	0.0132638	0	0	0	0	0	0	0	0	0	0	0	0	0	0	0	0	0	0	0	0	0	0	0	0	0	0	0	0	0	0	0	0	0	0	0	0	0	0	0
asv 03253	Bacteria	Bacteroidota	Ignavibacteria	Ignavibacteriales	Melioribacteraceae	0	0	0	0	0	0.0294266	0	0	0.0691122	0	0	0.0423437	0	0	0	0	0.0193573	0	0.0406868	0	0	0.105344	0	0	0.0831514	0.022606	0	0	0	0	0	0	0.0422833	0	0	0	0	0	0	0	0	0	0	0
asv 03255	Bacteria	Bacteroidota	Bacteroidia	Bacteroidales	Paludibacteraceae	0	0	0	0	0	0	0	0	0	0	0	0	0	0	0	0	0	0	0	0	0	0	0	0	0	0	0	0	0	0	0	0	0	0	0	0	0	0	0	0	0	0	0	0
asv 03364	Bacteria	Bacteroidota	Bacteroidia	Flavobacteriales	Crocinitomicaceae	1.7933	1.12296	0.927925	0.797663	0.592448	0.882798	2.00527	1.62714	2.16906	2.90203	1.73826	1.88959	0.303576	0.821865	0.335973	0.194738	0.406504	0.520439	0.374318	0.230124	2.53832	3.15074	4.68637	0.610314	3.44039	2.7082	1.0367	1.0279	1.2122	0.815062	0.785315	0.649179	1.90698	1.02892	0.895263	2.62453	2.25151	0.19872	0.870855	0.809596	0.257439	0.390355	1.65323	0.612657
asv 03401	Bacteria	Bacteroidota	Bacteroidia	Flavobacteriales	Weeksellaceae	0	0	0	0.157286	0	0.0084076	0	0	0	0	0	0	0	0	0	0	0	0	0	0	0	0	0	0	0	0	0	0	0	0	0	0	0.325581	0	0	0	0	0	0	0	0.159007	0	0	0
asv 03421	Bacteria	Bacteroidota	Bacteroidia	Flavobacteriales	Schleiferiaceae	0.854156	0.256513	0.350925	0.284612	0.336016	0.231209	0.179242	0.156109	0.10101	0.0908914	0.154362	0.0793945	5.97376	2.07696	1.63787	0.502695	0.433604	0.692234	0.30922	0.235604	0	0.067037	0.0435266	0.160208	0	0.0271272	0	0	0.0527044	0.114109	0	0.0397456	0.156448	0	0	0.0468666	0	0.171775	0.181827	0.16531	0.17415	0.0284634	0.0543527	0
asv 03434	Bacteria	Bacteroidota	Bacteroidia	Chitinophagales	Uncultured Chitinophagales	0.382458	0.313515	0.0843569	0.119837	0.225484	0.269043	0.879404	0.990693	0.505051	1.05824	0.986577	0.645742	0.133779	0.254842	0.221982	0.480051	0.445219	0.485069	0.622508	0.334228	0.307675	0.512354	0.348213	0.0686604	0.670408	0.560629	0.285794	0.0769177	0.125173	0.350477	0.319034	0.251722	0.448203	0.573591	0.869187	0.850295	1.98795	0.0842034	0.105268	0.436589	0.0984326	0	0.828879	0
asv 03436	Bacteria	Bacteroidota	Bacteroidia	Sphingobacteriales	NS11-12 marine group	0.0764916	0	0	0.0486837	0.0442126	0.0714646	0.0336078	0	0	0	0	0	0	0	0	0	0.0271003	0	0	0	0.109884	0	0.0580355	0	0	0.0316484	0	0	0	0	0.142338	0	0.0845666	0.118266	0.0173837	0.0602571	0	0.0471539	0	0.118684	0.0416446	0	0.00905879	0.0130353
asv 03440	Bacteria	Bacteroidota	Bacteroidia	Bacteroidales	Tannerellaceae	0	0	0	0	0.017685	0	0	0	0	0	0	0	0	0	0	0	0	0	0	0	0	0	0	0	0	0	0	0	0	0	0	0	0	0	0	0	0	0	0	0	0	0.0121986	0	0
asv 03485	Bacteria	Bacteroidota	Bacteroidia	Chitinophagales	Unknown Chitinophagales family	0	0	0	0	0.0265275	0	0	0	0	0.0129845	0	0	0	0	0	0.0226439	0	0	0	0	0	0	0	0	0	0.0949453	0	0	0	0	0	0	0.10148	0.112353	0	0.087038	0.0376506	0	0	0	0	0	0	0
asv 03651	Bacteria	Bacteroidota	Bacteroidia	Cytophagales	Spirosomaceae	0.165732	0.319216	0.145094	0.438153	0.243169	0.021019	0.0448104	0.090063	0	0.0389535	0.127517	0.0688086	0	0.509684	0.719942	0.0724605	0.170345	0.136426	0.012206	0.0273958	0	0.067037	0.203124	0	0.420954	0.384302	0	0	0	0.407531	0.166879	0.132485	0.118393	0.331145	0.0260756	0.1406	0.0828313	0.141462	0.229676	0.512886	0	0.0365958	0.140411	0
asv 03667	Bacteria	Bacteroidota	Ignavibacteria	SJA-28	SJA-28 family	0	0	0.0269942	0.0561735	0	0.0126114	0.0336078	0	0.0265816	0	0	0.0476367	0	0	0	0	0	0	0	0	0	0.0191534	0	0	0.0311818	0	0.0560381	0.0209776	0.0856446	0	0	0	0	0	0	0	0	0	0	0	0	0	0	0
asv 03808	Bacteria	Bacteroidota	Ignavibacteria	Ignavibacteriales	PHOS-HE36	0	0	0	0	0	0	0	0	0	0	0	0	0	0	0	0	0	0	0	0	0	0	0	0	0.0415757	0	0	0	0	0	0	0	0	0	0	0	0	0	0	0	0	0	0	0
asv 03909	Bacteria	Bacteroidota	Bacteroidia	Bacteroidales	Dysgonomonadaceae	0	0	0	0	0	0	0	0	0	0	0	0	0	0	0	0	0	0	0	0	0	0.0239418	0	0	0	0	0	0	0	0	0	0	0	0	0	0	0	0	0	0	0	0	0	0
asv 03911	Bacteria	Bacteroidota	Ignavibacteria	Ignavibacteriales	Ignavibacteriaceae	0	0	0	0	0	0.0924836	0	0	0	0	0	0	0	0	0	0	0	0	0	0	0.0659304	0	0	0	0	0	0	0	0	0	0	0	0	0	0	0	0	0	0	0	0	0	0	0
asv 03934	Bacteria	Bacteroidota	Kapabacteria	Kapabacteriales	Kapabacteriales family	0.0339963	0.125406	0.037117	0.0149796	0.0618976	0	0.0896208	0.0360252	0.0478469	0.0454457	0	0.0688086	0	0	0	0.0860468	0.150987	0.0606336	0.0813736	0.071229	0	0.282513	0.120907	0.198352	0.181894	0.167285	0.0952648	0.132858	0.105409	0	0.0392657	0.0662427	0.0887949	0	0.13907	0.321371	0.256024	0	0	0.0339098	0.030287	0	0.108705	0
asv 04081	Bacteria	Bacteroidota	Kryptonia	Kryptoniales	BSV26	0	0	0	0	0	0	0	0	0.0531632	0.0454457	0	0	0	0	0	0	0	0	0	0	0	0	0	0	0	0	0.112076	0	0.158113	0	0	0	0	0	0.0260756	0	0	0	0	0	0	0	0	0.0130353
asv 04108	Bacteria	Bacteroidota	Bacteroidia	Bacteroidales	Marinilabiliaceae	0	0	0	0	0	0.0294266	0	0	0	0	0	0	0	0	0	0.0317015	0	0	0	0.0164375	0.115378	0.081402	0	0	0	0	0.0448305	0	0	0	0	0	0.0295983	0	0	0	0	0	0	0	0	0	0	0
asv 04147	Bacteria	Bacteroidota	Bacteroidia	Bacteroidales	Bacteroidetes vadinHA17	0	0	0	0	0	0	0	0	0	0	0	0	0	0	0	0	0	0	0	0	0	0.0526719	0	0	0.0259848	0.0316484	0	0	0	0	0	0	0	0	0	0	0	0	0	0	0	0	0	0
asv 04187	Bacteria	Bacteroidota	Bacteroidia	Chitinophagales	Uncultured Chitinophagales	0	0	0.0337427	0	0	0	0	0	0	0	0	0	0	0	0	0	0	0	0	0	0	0	0	0	0	0	0	0	0	0	0	0	0	0	0	0	0.0150602	0	0	0	0	0	0	0
asv 04201	Bacteria	Bacteroidota	Bacteroidia	Cytophagales	Cytophagaceae	0	0.0969047	0	0	0	0	0	0	0.0318979	0.0194767	0	0	0	0	0	0	0	0	0	0	0.241745	0	0.0677081	0	0	0.0632969	0	0	0	0	0	0	0.0295983	0	0.069535	0	0	0	0	0	0	0	0	0
asv 04273	Bacteria	Bacteroidota	Bacteroidia	Flavobacteriales	Unknown Flavobacteriales family	0.00849907	0	0.124848	0.0861326	0.150323	0	0.179242	0.258181	0.10101	0.233721	0.422819	0.238183	0.0874711	0.0318553	0.167987	0.289842	0.216802	0.308221	0.227846	0.158895	0.0219768	0.809232	0.473957	0	0.213076	0.275793	0.112076	0.181805	0.151525	1.06773	0.564445	0.861155	0.334038	0.668204	0.121686	0.200857	0.429217	0.0303132	0.057419	0.330621	0.0984326	0	0.267234	0
asv 04327	Bacteria	Bacteroidota	Bacteroidia	Cytophagales	Cyclobacteriaceae	0.412205	1.04885	0.502767	0.74898	0.77372	0.954263	0.896208	0.948664	1.35035	1.43479	1.38926	2.30244	0	0	0.329974	0.380418	0.619435	0.373907	0.980552	0.695852	1.39003	1.08696	0.609373	1.06805	0.524893	0.497332	0.829364	1.82505	1.89077	0.342326	0.471189	0.351086	0.997886	0.567678	4.69361	1.83449	2.5753	0.165039	0.224891	0.445066	0.087075	0.280568	0.475587	0.0977645
asv 04417	Bacteria	Bacteroidota	Bacteroidia	Sphingobacteriales	env.OPS 17	0	0.0912045	0	0.0262143	0	0	0.0392091	0	0.0265816	0	0.0134228	0	0	0	0	0	0	0	0.0325494	0.0328749	0.0934015	0.0478835	0.0580355	0	0	0	0	0	0.0263522	0	0	0	0	0	0	0	0.0677711	0	0	0	0	0	0	0
asv 04436	Bacteria	Bacteroidota	Bacteroidia	Flavobacteriales	NS9 marine group	0.594935	0.188109	0.772709	0.505561	0.534972	0.950059	0.408895	0.456319	0.499734	0.11686	0.469799	0.317578	1.0548	0.917431	0.86993	0.634029	0.723964	1.20257	0.0691675	0.290395	0.538432	0.440529	0.478793	0.14495	0.368985	0.542545	0.123284	0.0629327	0.0263522	0.749857	0.608619	0.662427	1.31501	0.272012	0.0173837	0.0803428	0.225904	0.293028	0.31102	0.788403	0.389945	0	0.240058	0.0325882
asv 04503	Bacteria	Bdellovibrionota	Oligoflexia	0319-6G20	0319-6G20 family	0	0	0.037117	0.074898	0.0707401	0.172356	0.123229	0.120084	0.207337	0.0649224	0.308725	0.19584	0	0	0	0.0679317	0.240031	0.0808448	0.292945	0.32327	0	0.0909787	0.082217	0.0915471	0.129924	0.103988	0.0728495	0.0489476	0.0658805	0	0.0588986	0.0463699	0.10148	0.0295666	0.817036	0.207552	0.414157	0	0.0813436	0.101729	0	0.0121986	0.158529	0.0325882
asv 04508	Bacteria	Bdellovibrionota	Unknown Bdellovibrionota class	Unknown Bdellovibrionota order	Unknown Bdellovibrionota family	0	0	0	0	0	0	0	0	0	0	0	0	0	0	0	0	0	0.0101056	0	0	0	0	0	0	0	0	0	0	0	0	0	0	0	0	0	0	0	0	0	0	0	0	0	0
asv 04545	Bacteria	Bdellovibrionota	Bdellovibrionia	Bdellovibrionales	Bdellovibrionaceae	0.27622	0.872143	1.35646	0.265888	0.52613	0.306877	0.812188	0.90063	1.11111	0.37655	0.33557	0.375801	1.16285	3.95005	1.81186	1.20918	1.08401	0.924663	1.48507	0.887623	0.48349	0.565026	0.614209	0.183094	0.363788	0.284836	0.168114	0.342633	0.283286	0.358627	0.765682	0.834658	0.2537	0.715511	0.312907	0.468666	0.662651	0.454699	0.870855	1.92862	0.181722	0.101655	1.51282	0.0456234
asv 04682	Bacteria	Bdellovibrionota	Oligoflexia	Oligoflexales	Oligoflexaceae	0.18273	0.342017	0.506141	1.08602	1.039	1.62687	0.352882	0.462324	0.2605	2.16841	3.85235	0.656328	1.51273	1.83486	2.5558	0.384946	0.437476	0.848871	0.158678	0.224645	0.0769189	0.34955	0.0386903	0.450107	0.129924	0.167285	0.0448305	0	0	0.823213	0.196329	0.417329	1.02748	0.0473065	0.0608431	0.0535619	0.0451807	0.0370495	0	0.0211936	0.287726	0	0	0
asv 04719	Bacteria	Bdellovibrionota	Oligoflexia	Silvanigrellales	Silvanigrellaceae	0.00849907	0	0	0.0599184	0	0	0	0	0	0	0	0	0	0	0	0	0	0	0	0	0	0	0	0	0.124727	0	0	0	0	0	0	0	0	0	0.0173837	0	0	0	0	0	0	0	0	0
asv 04847	Bacteria	Bdellovibrionota	Oligoflexia	053A03-B-DI-P58	053A03-B-DI-P58 family	0	0	0	0	0	0	0	0	0	0	0	0	0	0	0	0	0	0	0	0	0	0	0	0	0	0	0	0	0	0	0	0	0	0	0	0	0	0	0	0	0	0	0	0
asv 04858	Bacteria	Bdellovibrionota	Bdellovibrionia	Bacteriovoracales	Bacteriovoracaceae	0.0722421	0	0.0843569	0.273378	0.119374	0.197579	0.151235	0.252177	0.388091	0.155814	0.530201	0.359922	0.0102907	0.0254842	0	0.163036	0.0929152	0	0.227846	0.0328749	0.153838	0.325608	0.207961	0.442478	0.311818	0.131115	1.01429	0.80414	0.797154	0.0326025	0.0588986	0.0596184	0.232558	0.260186	0.478053	0.274505	0.316265	0.0101044	0.129193	0.245846	0.0832892	0.0081324	0.457469	0
asv 04886	Bacteria	Caldatribacteriota	JS1	JS1 order	JS1 family	0	0	0	0	0	0	0	0	0	0	0	0	0	0	0	0	0	0	0	0	0	0	0	0	0.0467727	0	0	0	0	0	0	0	0	0	0	0	0	0	0	0	0	0	0	0
asv 04893	Bacteria	Calditrichota	Calditrichia	Calditrichales	Calditrichaceae	0	0.0855042	0	0.0411939	0	0	0	0	0	0	0	0	0	0	0	0	0	0	0	0	0.230757	0.0766137	0	0	0.103939	0.0316484	0	0	0	0	0.0147246	0	0	0	0	0	0	0	0	0	0	0	0	0
asv 04900	Bacteria	Campylobacterota	Campylobacteria	Campylobacterales	Sulfurospirillaceae	0	0	0	0	0	0	0	0	0	0	0	0	0	0	0	0	0	0	0	0	0	0	0	0	0	0	0	0	0	0	0	0	0	0	0	0	0	0	0	0	0	0	0	0
asv 04918	Bacteria	Campylobacterota	Campylobacteria	Campylobacterales	Sulfurovaceae	0.17848	0	0.074234	0.0636633	0	0	0	0.0480336	0	0	0	0.0370508	0.072035	0.0700815	0.0479962	0.040759	0.116144	0	0.0488242	0.0438332	0.269216	0.919364	0.580355	0.85444	0.285833	0.669138	0.297002	0.258723	0.276698	0	0	0	0.0676533	0	0	0	0	0.0202088	0	0	0.0378587	0.0162648	0.0543527	0
asv 04980	Bacteria	Campylobacterota	Campylobacteria	Campylobacterales	Sulfurimonadaceae	0.17848	0.228011	0.097854	0.19848	0.123795	0.445603	0.168039	0.0780546	0.356194	0.0584302	0	0.206426	0.0565989	0	0	0.0362302	0.0619435	0	0	0	1.98341	0.387857	0.212797	3.31858	0.296227	0.275793	0.162511	0.146843	0.243758	0	0	0.0331214	0.0549683	0	0.0608431	0	0.128012	0.0639946	0	0.0211936	0.10979	0.211442	0.153999	0.149905
asv 04994	Bacteria	Campylobacterota	Campylobacteria	Campylobacterales	Arcobacteraceae	0.254972	0	0.0236199	0	0	0	0	0	0	0	0	0.132324	0	0	0	0.00905756	0	0.0707392	0	0	0.115378	0	0.0193452	0.9231	0.140318	0.0994665	0.0672457	0.0629327	0	0.0733556	0	0	0	0	0	0.180771	0	0	0	0	0	0.0569268	0.0181176	0
asv 05014	Bacteria	Chloroflexi	Anaerolineae	Unknown Anaerolineae order	Unknown Anaerolineae family	0	0	0	0	0	0	0	0	0	0	0	0	0	0	0.011999	0	0	0	0	0	0	0	0.0386903	0	0.0363788	0	0	0	0	0	0	0	0	0	0	0	0	0	0	0	0	0	0	0
asv 05021	Bacteria	Chloroflexi	SHA-26	SHA-26 order	SHA-26 family	0	0	0	0	0	0	0	0	0	0	0	0	0	0	0	0	0	0	0	0	0	0	0	0	0	0	0	0	0	0	0	0	0	0	0	0	0	0	0	0	0	0	0	0.0130353
asv 05025	Bacteria	Chloroflexi	OLB14	OLB14 order	OLB14 family	0	0	0	0	0	0	0.196045	0.102071	0.175439	0.0649224	0.0738255	0.201133	0	0	0	0	0	0	0.012206	0	0	0	0	0	0	0	0.0952648	0.0909027	0.105409	0	0	0	0	0	0.243372	0	0	0	0	0	0	0	0	0.0130353
asv 05049	Bacteria	Chloroflexi	Unknown Chloroflexi class	Unknown Chloroflexi order	Unknown Chloroflexi family	0	0	0	0	0	0	0	0.0120084	0	0	0	0	0	0	0	0	0	0	0.0244121	0	0	0	0	0	0	0	0	0	0	0	0	0	0	0	0	0	0	0	0	0	0	0	0	0
asv 05085	Bacteria	Chloroflexi	Dehalococcoidia	Napoli-4B-65	Napoli-4B-65 family	0	0	0	0	0	0	0	0	0	0	0	0.0105859	0	0	0	0	0	0	0	0	0	0	0	0	0	0	0	0	0	0	0	0	0	0	0	0	0	0	0	0	0	0	0	0
asv 05116	Bacteria	Chloroflexi	Dehalococcoidia	t0.6.f	t0.6.f family	0	0	0	0	0	0	0	0	0	0	0	0	0	0	0	0	0	0	0.012206	0	0	0	0	0	0	0	0	0	0	0	0	0	0	0	0	0	0	0	0	0	0	0	0	0
asv 05124	Bacteria	Chloroflexi	Anaerolineae	SBR1031	SBR1031 family	0	0.182409	0.0404913	0.0337041	0	0.0168152	0	0	0.015949	0	0	0	0	0	0	0.0135863	0	0	0.0406868	0	0.0604362	0.067037	0	0	0.0155909	0	0	0.0419551	0	0	0	0	0	0	0.069535	0.0133905	0	0	0	0	0	0	0	0
asv 05180	Bacteria	Chloroflexi	KD4-96	KD4-96 order	KD4-96 family	0	0.136807	0.0539884	0	0	0.021019	0.789783	0.64245	1.07921	0.188275	0.261745	0.280527	0	0	0	0	0	0	0.549272	0.465728	0.263722	0.363915	0.275669	0	0.0415757	0.108509	0.442701	0.468499	0.711509	0	0	0	0	0	0.382442	0.254419	0.143072	0	0	0	0	0	0	0.228117
asv 05187	Bacteria	Chloroflexi	Anaerolineae	SBR1031	Unknown SBR1031	0	0	0	0	0	0	0	0	0	0	0	0	0	0	0	0	0	0	0	0	0	0	0	0	0	0	0	0	0	0	0	0	0	0	0	0	0	0	0	0	0	0	0	0
asv 05188	Bacteria	Chloroflexi	Dehalococcoidia	S085	S085 family	0	0	0	0	0	0	0.812188	0.480336	1.05263	0.616763	0.33557	0.640449	0	0	0	0	0	0	0.622508	0.383541	0	0.0239418	0	0	0	0	0.392267	0.419551	0.935503	0	0	0	0	0	0.530204	0.29459	0.534639	0	0	0	0	0	0	0.312846
asv 05195	Bacteria	Chloroflexi	TK10	TK10 order	TK10 family	0	0.233711	0	0	0	0	0.0392091	0.0480336	0.138224	0	0.0604027	0.179961	0	0	0	0	0	0	0.012206	0	0	0	0	0	0	0	0.0784533	0.0419551	0.0527044	0	0	0	0	0	0.0173837	0	0	0	0	0	0	0	0	0
asv 05207	Bacteria	Chloroflexi	SL56 marine group	SL56 marine group order	SL56 marine group family	0	0	0	0	0	0	0	0	0	0	0	0	0	0	0	0	0	0	0	0	0	0	0	0	0	0	0	0	0	0	0	0	0	0	0	0	0	0	0	0	0	0	0	0
asv 05263	Bacteria	Chloroflexi	Anaerolineae	Ardenticatenales	Ardenticatenaceae	0	0	0	0	0	0	0	0	0	0	0	0	0	0	0	0	0	0	0	0.0109583	0.148343	0	0	0	0.0727575	0.0678181	0	0.0279701	0	0	0	0	0	0	0	0	0	0	0	0	0	0	0	0
asv 05271	Bacteria	Chloroflexi	Anaerolineae	SJA-15	SJA-15 family	0	0	0	0	0	0	0	0	0	0	0	0	0	0	0	0	0	0	0	0	0	0	0.0193452	0	0	0	0	0	0	0	0	0	0	0	0	0	0	0	0	0	0	0	0	0
asv 05276	Bacteria	Chloroflexi	Dehalococcoidia	SAR202 clade	SAR202 clade family	0	0	0	0	0	0	0	0	0	0	0	0	0	0	0	0	0.0193573	0	0	0	0	0	0	0	0	0	0.0224152	0	0	0	0	0	0	0	0	0	0	0	0	0	0	0	0	0
asv 05283	Bacteria	Chloroflexi	JG30-KF-CM66	JG30-KF-CM66 order	JG30-KF-CM66 family	0	0	0	0	0	0	0.649751	0.60042	1.15896	0.37655	0.765101	0.698671	0	0	0	0	0	0	0.455692	0.383541	0	0.0430952	0	0	0	0	0.700476	0.503461	1.1595	0	0	0	0	0	0.582355	0.107124	0.406627	0	0	0	0	0	0	0.0847292
asv 05306	Bacteria	Chloroflexi	Anaerolineae	Ardenticatenales	Uncultured Ardenticatenales	0	0	0	0	0	0.0504456	0.123229	0.0660462	0.0637959	0.0649224	0.275168	0.127031	0.0102907	0	0.0239981	0	0	0	0.0976483	0.0219166	0	0.196323	0	0	0	0.0632969	0.0616419	0.216768	0.144937	0	0.0539904	0	0.0295983	0.0709597	0.208605	0.0535619	0.060241	0	0	0	0	0	0.0407646	0
asv 05377	Bacteria	Chloroflexi	Anaerolineae	Caldilineales	Caldilineaceae	0.399456	0.290714	0.293562	0.164775	0.0884251	0.189171	0.201647	0.108076	0.186071	0.0454457	0.14094	0.0582226	0.0565989	0.146534	0.50396	0.235497	0.232288	0.41433	0.288876	0.339707	0.373606	0.454894	0.382067	0	0.815924	0.37526	0.0280191	0.16782	0.0922327	0.0815062	0.0638068	0	0	0.502631	0.286832	0.0669523	0.0677711	0.0303132	0.0382793	0.101729	0.200651	0.0162648	0.153999	0.117317
asv 05411	Bacteria	Chloroflexi	N9D0	N9D0 order	N9D0 family	0	0	0	0	0	0	0	0	0	0	0	0	0	0	0	0	0	0	0	0	0	0.0430952	0.0435266	0	0	0	0	0	0	0	0	0	0	0	0	0	0	0	0	0	0	0	0	0
asv 05446	Bacteria	Chloroflexi	Anaerolineae	Anaerolineales	Anaerolineaceae	0	0	0	0	0.0132638	0.0756684	0.576934	0.318223	0.579479	0.181783	0.201342	0.301699	0	0	0	0.0498166	0	0	0.37025	0.290395	0.120872	0.325608	0.135416	0	0.452136	0.325527	0.487532	0.475491	0.546808	0	0	0	0	0	1.34724	0.4218	0.903614	0	0	0	0	0	0.00905879	0.123835
asv 05472	Bacteria	Chloroflexi	Gitt-GS-136	Gitt-GS-136	Gitt-GS-136	0	0	0	0	0	0	0.268862	0.126088	0.271132	0.0649224	0.0604027	0.0370508	0	0	0	0	0	0	0.199365	0.071229	0	0	0	0	0	0.0361696	0.156907	0.16782	0.223994	0	0	0	0	0	0.165146	0.107124	0.128012	0	0	0	0	0	0	0.0912468
asv 05478	Bacteria	Chloroflexi	Dehalococcoidia	661239	661239 family	0	0	0	0	0	0	0	0	0	0.0129845	0	0	0	0	0	0	0	0	0	0	0	0	0	0	0	0	0	0	0	0	0	0	0	0	0	0	0	0	0	0	0	0	0	0
asv 05488	Bacteria	Chloroflexi	Anaerolineae	RBG-13-54-9	RBG-13-54-9 family	0	0	0	0	0	0	0	0	0	0	0	0.0370508	0	0	0	0	0	0	0	0	0	0	0	0	0	0	0	0	0	0	0	0	0	0	0	0	0	0	0	0	0	0	0	0
asv 05507	Bacteria	Chloroflexi	Chloroflexia	Thermomicrobiales	JG30-KF-CM45	0	0	0	0.037449	0	0	0.0616143	0.0660462	0.138224	0	0	0	0	0	0	0	0	0	0.0691675	0.0383541	0	0.0478835	0	0	0.0883484	0.0813817	0	0	0	0	0	0	0	0	0	0	0.0301205	0	0	0	0	0	0	0
asv 05540	Bacteria	Chloroflexi	Anaerolineae	SBR1031	A4b	0	0	0	0.0411939	0	0	0	0	0.0584795	0.0194767	0	0.0264648	0	0	0	0.0362302	0	0	0.0935796	0.0493124	0	0	0.0193452	0	0	0.022606	0.0728495	0.0209776	0	0	0	0	0.038055	0	0.0869187	0.0334762	0.0527108	0	0	0	0	0	0	0
asv 05544	Bacteria	Cloacimonadota	Cloacimonadia	Cloacimonadales	MSBL8	0	0	0	0	0	0	0	0	0	0	0	0	0	0	0	0	0	0	0	0	0	0.0239418	0	0	0	0.0587757	0	0	0	0	0	0	0	0	0	0	0	0	0	0	0	0	0	0
asv 05545	Bacteria	Cloacimonadota	Cloacimonadia	Cloacimonadales	PBS-18	0	0	0	0	0	0	0	0	0	0	0	0	0	0	0	0	0	0	0	0	0	0	0.0193452	0	0	0	0	0	0	0	0	0	0	0	0	0	0	0	0	0	0	0	0	0
asv 05554	Bacteria	Cyanobacteria	Cyanobacteriia	Cyanobacteriales	Coleofasciculaceae	0	0	0	0	0	0	0	0	0	0	0	0	0	0	0	0	0	0	0	0	0	0	0	0	0	0	0	0	0	0	0	0	0	0	0.0434594	0.0200857	0	0	0	0	0	0	0	0
asv 05570	Bacteria	Cyanobacteria	Cyanobacteriia	Unknown Cyanobacteria order	Unknown Cyanobacteria family	0	0	0	0	0.00884252	0	0	0	0	0	0	0	0	0	0	0	0	0	0	0	0	0	0	0	0	0	0	0	0	0	0	0	0	0	0	0	0	0	0	0	0	0	0	0
asv 05578	Bacteria	Cyanobacteria	Cyanobacteriia	Pseudanabaenales	Pseudanabaenaceae	0	0	0	0	0	0	0	0	0	0	0	0	0	0	0	0.0226439	0	0	0	0	0	0	0	0	0	0	0	0	0	0	0	0	0	0	0	0	0	0	0	0	0	0	0	0
asv 05584	Bacteria	Cyanobacteria	Cyanobacteriia	Cyanobacteriales	Microcystaceae	0	0	0	0	0	0	0	0	0	0	0	0	0	0	0	0	0	0	0	0	0	0	0	0	0	0	0	0	0	0	0	0.0264971	0	0	0.0956106	0	0	0	0	0	0	0	0	0
asv 05595	Bacteria	Cyanobacteria	Cyanobacteriia	Cyanobacteriales	Nostocaceae	0	0	0	0.0786428	0.0397913	0	0	0	0	0	0	0	0	0	0	0	0	0	0	0	0	0	0	0	0	0	0	0	0	0	0	0	0	0	0	0	0	0	0	0	0.0340728	0	0	0
asv 05597	Bacteria	Cyanobacteria	Cyanobacteriia	Cyanobacteriales	Paraspirulinaceae	0	0	0	0	0.0530551	0.0294266	0	0	0	0	0	0	0	0	0	0	0	0	0	0	0	0.158016	0	0	0.660015	0.682702	0	0	0.0461163	0.171163	0.269952	0.271595	0	0.514458	0.13907	0	0.0451807	0	0.411503	0.207698	0	0	0.104176	0
asv 05601	Bacteria	Cyanobacteria	Cyanobacteriia	Cyanobacteriales	Oscillatoriaceae	0	0	0	0	0	0	0	0	0	0	0	0	0	0	0	0	0	0	0	0	0.148343	1.21624	0.667408	0	0.317015	0.78669	0.0728495	0.230753	0.0856446	0.146711	0.54972	0.457075	0	0.130093	0.599739	0.0736476	0.0753012	0.0505221	0.124408	0.190743	0.0189294	0	0.317058	0.0391058
asv 05611	Bacteria	Cyanobacteria	Cyanobacteriia	Cyanobacteriales	Xenococcaceae	0.0552439	0	0.0202456	0.247163	0.0309488	0.109299	0	0	0	0	0	0.0264648	0	0	0	0	0	0	0	0	0	0.0478835	0	0	0	0	0	0	0	0	0	0	0	0	0	0	0	0	0	0	0	0	0	0
asv 05625	Bacteria	Cyanobacteria	Cyanobacteriia	Cyanobacteriales	Geitlerinemaceae	0	0	0	0	0	0	0	0	0	0	0	0	0	0	0	0	0	0.0303168	0	0	0	0	0	0	0.187091	0	0	0	0	0.0733556	0	0	0	0.0650464	0.165146	0	0	0	0	0.0381485	0	0	0	0.0391058
asv 05630	Bacteria	Cyanobacteria	Cyanobacteriia	Synechococcales	Cyanobiaceae	0.522693	0.575728	0.131597	1.05981	0.875409	1.14343	0.873803	0.726509	0.738969	0.324612	0.644295	0.518711	0.0668896	0.12105	0.113991	0.294371	0.174216	0.358749	0.37025	0.290395	0.730729	1.41735	1.34933	0.221239	1.09656	0.953974	0.54357	0.587372	0.382107	0.594996	0.245411	0.423953	0.710359	0.408018	0.373751	0.254419	0.376506	0.0639946	0.0334944	0.309427	0.329371	0.0691254	0.194764	0.430164
asv 05643	Bacteria	Cyanobacteria	Vampirivibrionia	Obscuribacterales	Obscuribacteraceae	0	0	0	0	0.0397913	0	0	0	0	0	0	0.0476367	0	0	0	0.0271727	0.0309717	0	0.0162747	0	0	0	0.0193452	0	0	0	0	0	0	0	0	0	0	0	0	0	0	0	0	0	0	0	0	0
asv 05645	Bacteria	Cyanobacteria	Cyanobacteriia	Thermosynechococcales	Thermosynechococcaceae	0	0	0	0.0711531	0	0	0	0	0	0	0	0	0	0	0	0	0	0	0	0	0	0	0	0	0	0	0	0	0	0	0	0	0	0	0	0	0	0	0	0	0	0	0	0
asv 05648	Bacteria	Cyanobacteria	Cyanobacteriia	Cyanobacteriales	Desertifilaceae	0	0	0	0	0	0	0	0	0	0	0	0	0	0	0	0	0	0	0	0	0	0	0	0	0	0	0	0	0	0	0	0	0	0	0	0	0	0	0	0	0	0	0	0
asv 05665	Bacteria	Cyanobacteria	Cyanobacteriia	Phormidesmiales	Nodosilineaceae	0	0	0	0	0	0	0	0	0	0	0	0	0	0	0	0	0	0	0	0	0	0	0.0628718	0	0	0	0	0	0	0	0	0	0	0	0	0	0	0	0	0	0	0	0	0
asv 05671	Bacteria	Cyanobacteria	Cyanobacteriia	Phormidesmiales	Phormidesmiaceae	0.594935	0.188109	0.0877311	0.213459	0.256433	0.340508	0	0	0	0	0	0	0	0.101937	0	0	0.0735579	0.075792	0	0	0.0934015	0	0	0.755264	0.11953	0.221539	0	0.0209776	0	0	0.0245411	0.0596184	0.038055	0.0591331	0.0521512	0	0	0	0	0	0.280154	0.0325296	0	0
asv 05701	Bacteria	Cyanobacteria	Vampirivibrionia	Vampirovibrionales	Vampirovibrionales family	0.118987	0.279314	0	0	0	0	0	0	0	0	0	0	0	0	0	0	0	0.0353696	0	0	0	0	0	0.244126	0	0.0180848	0	0	0	0	0	0	0	0	0	0	0	0.0538902	0	0	0	0	0	0
asv 05703	Bacteria	Cyanobacteria	Cyanobacteriia	Synechococcales	Synechococcales Incertae Sedis	0.191229	0	0.0944797	0.0861326	0	0.134522	0	0	0	0	0	0	0	0	0	0.0634029	0	0.0707392	0	0	0	0.0383068	0	0	0.0831514	0.045212	0	0	0	0.0326025	0	0	0.0803383	0	0	0	0	0	0	0	0.204437	0	0	0
asv 05704	Bacteria	Cyanobacteria	Cyanobacteriia	Cyanobacteriales	Chroococcidiopsaceae	0	0	0	0	0	0	0	0	0	0	0	0	0	0	0	0	0	0	0	0	0	0	0	0	0	0	0	0	0	0	0	0	0	0	0	0	0	0	0	0	0	0	0	0
asv 05708	Bacteria	Cyanobacteria	Cyanobacteriia	Oxyphotobacteria Incertae Sedis	Unknown Oxyphotobacteria I.S. family	0	0	0	0	0	0	0	0	0	0	0	0	0	0	0	0	0	0	0	0	0.219768	0	0	0	0	0	0	0	0	0	0	0	0	0	0	0	0	0	0	0	0	0	0	0
asv 05758	Bacteria	Cyanobacteria	Cyanobacteriia	Cyanobacteriales	Phormidiaceae	0	0	0	0	0	0	0	0	0	0	0	0	0	0	0	0	0	0	0	0	0	0	0.188615	0	0	0.022606	0	0.0909027	0	0	0	0	0	0	0.0521512	0	0	0	0	0	0	0	0	0
asv 05759	Bacteria	Cyanobacteria	Cyanobacteriia	Synechococcales	Prochlorotrichaceae	0	0	0	0	0	0	0	0	0	0	0	0	0	0	0	0	0	0	0	0	0	0	0	0	0	0	0	0	0	0	0	0	0	0	0	0	0	0	0	0	0	0	0	0
asv 05769	Bacteria	Cyanobacteria	Cyanobacteriia	Leptolyngbyales	Leptolyngbyaceae	0	0	0.0404913	0.0449388	0.0353701	0	0	0	0	0	0	0	0	0	0	0	0	0	0	0	0	0	0	0	0	0	0	0	0	0	0	0	0	0	0	0	0	0	0	0	0	0	0	0
asv 05774	Bacteria	Cyanobacteria	Vampirivibrionia	Caenarcaniphilales	Caenarcaniphilales family	0	0	0	0	0	0	0	0	0	0	0	0	0	0	0	0	0.0503291	0	0	0	0	0	0	0	0	0	0	0	0	0	0	0	0	0.0295666	0	0	0	0	0.0717738	0.0805358	0	0	0.0769997	0
asv 05789	Bacteria	Cyanobacteria	Cyanobacteriia	Cyanobacteriales	Cyanobacteriaceae	0.0382458	0	0	0.962439	0.24759	0.021019	0.123229	0.0240168	0	0.0714147	0.127517	1.07447	0	0	0	0.122277	0.0387147	0	0.166816	0.0547915	0	0	0	0.183094	0	0	0	0	0	0.0244519	0	0	0.0169133	0	0	0	0	0	0	0	0	0	0	0
asv 05793	Bacteria	Cyanobacteria	Sericytochromatia	Sericytochromatia order	Sericytochromatia family	0	0	0	0	0	0	0	0	0	0	0	0	0	0	0	0	0	0	0	0.0219166	0	0.081402	0.0145089	0	0	0.0316484	0.0616419	0	0.105409	0	0	0	0	0	0	0.0401714	0	0	0	0	0	0	0	0
asv 05825	Bacteria	Cyanobacteria	Vampirivibrionia	Gastranaerophilales	Gastranaerophilales family	0	0	0	0	0	0	0	0	0	0	0	0	0	0	0	0	0	0	0	0	0	0	0	0	0.0415757	0	0	0	0	0	0	0	0	0	0	0	0	0	0	0	0	0	0	0
asv 05835	Bacteria	Dadabacteria	Dadabacteriia	Dadabacteriales	Dadabacteriales family	0	0	0	0	0	0	0	0	0.0425306	0	0	0	0	0	0	0	0	0	0	0.0109583	0	0	0	0	0	0	0	0	0	0	0	0	0	0	0	0	0	0.0202088	0	0	0	0	0	0
asv 05852	Bacteria	Deinococcota	Deinococci	Deinococcales	Trueperaceae	0.0509944	0.176709	0.0101228	0.127327	0.119374	0.0714646	0.0224052	0.156109	0.0478469	0.0973836	0.167785	0.0211719	0	0.0637105	0.131989	0.0588741	0.0387147	0.075792	0.467898	0.262999	0.0988957	0.0239418	0.0773807	0	0.0467727	0	0	0	0	0.065205	0.0343575	0	0	0.0591331	0.0173837	0.0669523	0	0.127989	0.057419	0	0	0.0772578	0.0951173	0.0782116
asv 05855	Bacteria	Deinococcota	Deinococci	Thermales	Thermaceae	0	0	0	0	0	0	0	0	0	0.0194767	0	0	0	0	0	0	0	0	0	0	0	0	0	0	0	0	0	0	0	0	0	0	0	0	0	0	0	0	0	0	0	0	0	0
asv 05864	Bacteria	Deinococcota	Deinococci	Deinococcales	Deinococcaceae	0	0	0	0.0636633	0	0	0	0	0	0	0	0	0	0	0	0	0	0	0	0	0	0	0	0	0	0	0	0	0	0	0	0	0	0	0	0	0	0	0	0	0.030287	0	0	0
asv 05883	Bacteria	Dependentiae	Babeliae	Babeliales	UBA12409	0	0	0	0.108602	0.601291	0.521271	0.716966	0.804563	0.324296	0.129845	0.221477	0.301699	0	0	0	0	0	0	0.0325494	0.0383541	0	0.234629	0.193452	0	0.161106	0.217018	0	0	0	0.717255	0.0638068	0.278219	0.207188	0	0	0	0	0.148198	0.0909134	0.105968	0	0	0	0
asv 05884	Bacteria	Dependentiae	Babeliae	Babeliales	Babeliales family	0	0	0	0.0823877	0.0442126	0	0	0	0	0	0.0738255	0	0	0.0127421	0.0359971	0.0226439	0	0	0	0.0109583	0	0	0.0193452	0	0.0207879	0.0406908	0	0	0	0.472736	0	0	0.0295983	0	0	0	0	0	0	0	0.0908609	0	0	0
asv 05891	Bacteria	Dependentiae	Babeliae	Babeliales	UBA12411	0	0	0	0	0	0	0	0	0	0	0	0	0	0	0	0	0	0	0	0	0.0879073	0	0	0	0	0	0	0	0	0	0	0	0	0	0	0	0	0	0	0	0	0	0	0
asv 05903	Bacteria	Dependentiae	Babeliae	Babeliales	Unknown Babeliales family	0	0	0	0	0	0	0	0	0	0	0	0	0	0	0	0	0	0	0	0	0	0	0.00967258	0	0	0	0	0	0	0	0	0	0.0549683	0	0	0	0	0	0	0	0	0	0	0
asv 05904	Bacteria	Dependentiae	Babeliae	Babeliales	Vermiphilaceae	0	0	0	0	0	0	0	0	0	0	0	0	0	0	0	0	0	0	0	0	0	0	0	0.122063	0.0727575	0	0	0.013985	0	0	0	0	0	0	0	0	0	0	0	0	0	0	0.0181176	0
asv 05912	Bacteria	Dependentiae	Babeliae	Babeliales	Babeliaceae	0	0	0	0	0	0	0	0	0	0	0	0	0	0	0	0	0	0	0	0	0	0	0	0	0	0	0	0	0	0	0	0	0	0	0	0	0	0	0	0.0127162	0	0	0	0
asv 05915	Bacteria	Desulfobacterota	Desulfuromonadia	Bradymonadales	Bradymonadales family	0	0	0.0438656	0	0.0265275	0.0126114	0	0	0.0956938	0	0	0	0.0102907	0	0.0839933	0.0452878	0.0271003	0.0909504	0.126129	0.197249	0	0.277725	0.232142	0.106805	0.327409	0.189891	0	0.0839102	0.0329402	0.154862	0.387749	0.49682	0.27907	0.514458	0.243372	0.1406	0.0677711	0.0875716	0.354084	1.02153	0.0492163	0	0.502763	0
asv 05919	Bacteria	Desulfobacterota	Desulfuromonadia	Desulfuromonadales	Sva1033	0	0	0	0	0	0	0	0	0	0	0	0	0	0	0	0	0.0271003	0	0	0	0.467007	0.0909787	0.0967258	0	0.0727575	0.0587757	0.0784533	0	0	0	0	0	0	0	0.0173837	0	0	0	0	0	0.0227152	0	0.00905879	0
asv 05925	Bacteria	Desulfobacterota	Desulfobacteria	Desulfobacterales	Unknown Desulfobacterales family	0	0	0	0	0	0	0	0	0	0	0	0	0	0	0	0	0	0	0	0	0	0.0143651	0	0	0	0	0	0	0	0	0	0	0	0	0	0	0	0	0	0	0	0	0	0
asv 05958	Bacteria	Desulfobacterota	Desulfobulbia	Desulfobulbales	Desulfobulbaceae	0	0.0684034	0	0.0711531	0	0	0	0	0	0	0	0	0	0	0	0	0	0	0	0	0.258228	0.081402	0	0	0.0467727	0	0	0	0	0	0	0	0	0	0	0	0	0	0	0	0	0	0	0
asv 05962	Bacteria	Desulfobacterota	Desulfobacteria	Desulfobacterales	Desulfobacteraceae	0	0	0.0134971	0	0	0	0	0	0	0	0	0.0529297	0	0	0	0	0	0	0	0	0.175815	0.210688	0	0	0.0779545	0.158242	0	0.0489476	0	0	0	0	0	0.0177399	0	0	0	0	0	0	0	0	0.0407646	0
asv 05988	Bacteria	Desulfobacterota	Desulfuromonadia	Desulfuromonadales	Geothermobacteraceae	0	0	0	0	0	0	0	0	0	0	0	0	0	0	0	0	0	0	0	0	0	0.0430952	0	0	0	0	0	0	0	0	0	0	0	0	0	0	0	0	0	0	0	0	0	0
asv 06002	Bacteria	Desulfobacterota	Desulfuromonadia	PB19	PB19 family	0	0	0	0	0	0.021019	0	0	0	0	0	0.0264648	0	0	0	0.0362302	0.0116144	0	0.012206	0	0	0.134074	0.0193452	0	0.0831514	0.0271272	0	0	0	0	0.0294493	0	0	0.0236532	0	0	0.0301205	0	0	0.0127162	0	0	0	0
asv 06023	Bacteria	Desulfobacterota	Desulfuromonadia	Geobacterales	Pseudopelobacteraceae	0	0	0	0	0	0	0	0	0	0	0	0	0	0	0	0	0	0	0	0	0	0	0	0	0	0	0	0	0	0	0	0	0	0	0	0	0	0	0	0	0	0	0	0
asv 06026	Bacteria	Desulfobacterota	Desulfobacteria	Desulfobacterales	Desulfosarcinaceae	0.0764916	0.444622	0.0539884	0.0674082	0	0.0756684	0	0.0240168	0	0	0	0.0688086	0	0	0	0	0	0	0	0.0109583	0.247239	0.809232	0.362722	0	0.259848	0.22606	0.0336229	0	0	0	0	0	0	0	0.069535	0	0	0	0	0	0	0.0121986	0.0181176	0
asv 06034	Bacteria	Desulfobacterota	Syntrophia	Syntrophales	Smithellaceae	0	0	0	0	0	0	0	0	0	0	0	0	0	0	0	0	0	0	0	0	0	0	0	0	0	0	0	0	0	0	0	0	0	0	0	0	0	0	0	0	0	0	0	0
asv 06051	Bacteria	Desulfobacterota	Unknown Desulfobacterota class	Unknown Desulfobacterota order	Unknown Desulfobacterota family	0	0	0	0	0	0	0	0	0	0.0129845	0	0	0	0	0	0	0	0	0	0	0	0	0	0	0	0	0	0	0	0	0	0	0	0.0118266	0	0	0	0	0	0	0	0	0	0
asv 06059	Bacteria	Desulfobacterota	Desulfobulbia	Desulfobulbales	Uncultured Desulfobulbales	0	0	0	0	0	0	0	0	0.015949	0	0	0	0	0	0	0	0	0	0	0.0438332	0	0	0	0	0	0	0	0	0	0	0	0	0	0	0	0	0	0	0	0	0	0	0	0
asv 06060	Bacteria	Desulfobacterota	Desulfovibrionia	Desulfovibrionales	Desulfovibrionaceae	0	0	0	0	0	0	0	0	0	0	0	0	0	0	0	0	0	0	0	0	0	0	0	0	0.0467727	0	0	0	0	0	0	0	0	0	0	0	0	0.0168407	0	0	0	0	0	0
asv 06071	Bacteria	Desulfobacterota	Uncultured Desulfobacterota class	Uncultured Desulfobacterota order	Uncultured Desulfobacterota family	0	0.119706	0	0	0	0	0	0.0240168	0.0265816	0	0	0	0	0	0	0.0181151	0	0	0	0	0	0	0.0386903	0	0	0	0	0	0	0	0	0	0	0	0	0	0	0	0	0	0	0	0	0.0195529
asv 06074	Bacteria	Desulfobacterota	Desulfuromonadia	Unknown Desulfuromonadia order	Unknown Desulfuromonadia family	0	0	0.0236199	0	0	0	0	0	0	0	0	0	0	0	0	0	0	0	0	0	0	0	0	0	0	0	0	0	0	0	0	0	0	0	0	0	0	0	0	0	0	0	0	0
asv 06093	Bacteria	Desulfobacterota	Desulfobacteria	Desulfobacterales	Desulfolunaceae	0	0	0	0	0	0	0	0	0	0	0	0	0	0	0	0	0	0	0	0	0	0	0.0241815	0	0	0	0	0	0	0	0	0	0	0	0	0	0	0	0	0	0	0	0	0
asv 06106	Bacteria	Desulfobacterota	Desulfobulbia	Desulfobulbales	Desulfocapsaceae	0.0424953	0.233711	0.0236199	0.0823877	0	0.063057	0	0.030021	0	0	0	0	0	0	0	0	0	0	0.0488242	0	0.521949	0.541084	0.309523	0.152579	0.202682	0.248666	0.0560381	0.0699252	0	0	0	0	0	0	0	0	0	0.0101044	0	0	0	0	0	0.0456234
asv 06109	Bacteria	Desulfobacterota	Syntrophobacteria	Syntrophobacterales	Uncultured Syntrophobacterales	0	0	0	0	0	0	0	0	0	0	0	0	0	0	0	0	0	0	0	0	0	0	0	0	0	0	0.0112076	0	0	0	0	0	0	0	0	0	0	0	0	0	0	0	0	0
asv 06125	Bacteria	Desulfobacterota	Desulfobacteria	Desulfatiglandales	Desulfatiglandaceae	0	0	0	0	0	0	0	0	0.015949	0	0	0	0	0	0	0	0	0	0	0	0.109884	0.0287301	0	0.198352	0.0727575	0	0	0	0	0	0	0.0132485	0	0	0	0	0	0	0	0	0	0	0	0
asv 06143	Bacteria	Desulfobacterota	Desulfovibrionia	Desulfovibrionales	Desulfoplanaceae	0	0	0	0	0	0	0	0	0	0	0	0	0	0	0	0	0	0	0	0	0	0	0.0193452	0	0	0	0	0	0	0	0	0	0	0	0	0	0	0	0	0	0	0	0	0
asv 06146	Bacteria	DTB120	DTB120 class	DTB120 order	DTB120 family	0	0	0	0	0	0	0	0	0	0.0129845	0.0201342	0	0	0	0	0	0	0	0	0	0	0	0	0	0	0	0	0	0	0	0	0	0	0	0	0	0	0	0	0	0	0	0	0
asv 06160	Bacteria	Elusimicrobiota	Rs-M47	Rs-M47 order	Rs-M47 family	0	0	0	0	0	0	0	0	0	0	0	0	0	0	0	0	0	0	0	0	0	0.0287301	0	0	0	0	0	0	0	0	0	0	0	0	0	0	0	0	0	0	0	0	0	0
asv 06161	Bacteria	Elusimicrobiota	Lineage IIc	Lineage Iic order	Lineage Iic family	0	0	0	0	0	0	0	0	0	0	0	0	0	0	0	0	0	0	0	0	0	0.0526719	0	0	0	0	0	0	0	0	0	0	0	0	0.0347675	0	0	0	0	0	0	0	0	0
asv 06162	Bacteria	Elusimicrobiota	Elusimicrobia	MVP-88	MVP-88 family	0	0	0	0	0	0	0	0	0	0	0	0	0	0	0	0	0	0	0	0	0	0	0	0	0	0	0	0	0	0	0	0	0	0	0	0	0	0	0	0	0	0	0	0
asv 06166	Bacteria	Entotheonellaeota	Entotheonellia	Entotheonellales	Entotheonellaceae	0	0	0	0	0	0	0	0	0	0	0	0.0105859	0	0	0	0	0	0	0	0	0	0	0	0	0	0	0.0504343	0.0279701	0.0263522	0	0	0	0	0	0	0	0	0	0	0	0	0	0	0
asv 06171	Bacteria	FCPU426	FCPU426 class	FCPU426 order	FCPU426 family	0	0	0	0	0	0	0	0	0	0	0	0.0423437	0	0	0	0	0	0	0.00813736	0	0	0	0	0	0	0	0	0	0	0	0	0	0.0634249	0	0	0	0	0	0	0	0	0	0	0
asv 06173	Bacteria	Fibrobacterota	Fibrobacteria	Fibrobacterales	Candidatus Raymondbacteria	0	0	0	0	0	0	0.0112026	0	0	0	0	0	0	0	0	0	0	0	0	0	0	0	0	0	0	0	0	0	0	0	0	0	0	0	0	0	0	0	0	0	0	0	0	0
asv 06181	Bacteria	Fibrobacterota	Fibrobacteria	Fibrobacterales	Fibrobacteraceae	0	0	0	0	0	0	0	0	0.116959	0	0	0	0	0	0	0.00905756	0.0193573	0	0	0	0.0494478	0.129286	0	0	0	0.0361696	0	0	0	0	0	0	0	0	0	0.0133905	0.0301205	0	0	0	0	0	0	0
asv 06184	Bacteria	Fibrobacterota	Chitinivibrionia	Chitinivibrionales	Chitinivibrionaceae	0	0	0	0	0	0	0	0	0	0	0	0	0	0	0	0	0	0	0	0	0	0	0	0.366189	0.0831514	0	0	0	0	0	0	0	0	0	0	0	0	0	0	0	0	0	0	0
asv 06205	Bacteria	Firmicutes	Bacilli	Lactobacillales	Carnobacteriaceae	0	0.131106	0	0	0	0	0	0	0	0	0	0	0	0	0	0	0	0	0	0	0	0	0	0	0	0	0	0	0	0	0	0	0	0	0	0	0	0	0	0	0.0605739	0	0	0
asv 06211	Bacteria	Firmicutes	Bacilli	Entomoplasmatales	Entomoplasmatales Incertae Sedis	0	0	0.0337427	0	0.0309488	0	0	0	0	0.0129845	0	0	0	0	0	0	0	0	0	0	0	0	0	0	0.0259848	0	0	0	0	0	0	0	0	0	0	0	0	0	0	0	0	0	0	0
asv 06219	Bacteria	Firmicutes	Dethiobacteria	Dethiobacterales	Dethiobacteraceae	0	0	0	0	0	0	0	0	0	0	0	0	0	0	0	0	0	0	0	0	0	0	0	0	0	0	0	0	0	0	0	0	0	0	0	0	0	0	0	0	0	0	0	0
asv 06221	Bacteria	Firmicutes	Bacilli	Lactobacillales	Aerococcaceae	0	0	0	0	0	0	0	0	0	0	0	0	0	0	0	0	0	0	0	0	0	0	0	0	0	0	0	0	0	0	0	0	0	0	0	0	0	0	0	0	0	0	0	0
asv 06226	Bacteria	Firmicutes	Clostridia	Lachnospirales	Defluviitaleaceae	0	0	0.0269942	0	0	0	0	0	0	0	0	0	0	0	0.0179986	0	0	0	0	0	0	0.0478835	0	0.21361	0.0311818	0	0	0	0	0	0	0	0	0	0	0	0	0	0	0	0	0	0	0
asv 06229	Bacteria	Firmicutes	Clostridia	Christensenellales	Christensenellaceae	0	0	0	0	0	0	0	0	0	0	0	0	0	0	0	0	0	0	0	0	0	0	0	0	0	0	0	0	0	0	0	0	0	0	0	0	0	0	0	0	0	0	0	0
asv 06238	Bacteria	Firmicutes	Clostridia	Peptostreptococcales-Tissierellales	Fusibacteraceae	0	0	0	0	0	0	0	0	0.20202	0	0	0	0	0	0	0	0	0	0	0	0	0	0	0	0	0	0	0.0978953	0	0	0	0	0	0	0	0.287895	0	0	0	0	0	0	0	0
asv 06249	Bacteria	Firmicutes	Clostridia	Peptostreptococcales-Tissierellales	Dethiosulfatibacteraceae	0	0	0	0	0	0	0	0	0	0	0	0	0	0	0	0	0	0	0	0	0	0	0	0	0	0.0316484	0	0	0	0	0	0	0	0	0	0	0	0	0	0	0	0	0	0
asv 06254	Bacteria	Firmicutes	Bacilli	Paenibacillales	Paenibacillaceae	0	0	0	0	0	0	0	0	0	0	0	0	0	0	0	0	0	0	0	0	0	0	0	0	0	0	0	0	0	0	0	0	0	0	0	0	0	0	0	0	0	0	0	0
asv 06258	Bacteria	Firmicutes	Clostridia	Peptococcales	Peptococcaceae	0	0	0	0	0	0	0	0	0	0	0	0	0	0	0	0	0	0	0	0	0	0.0191534	0	0	0	0	0	0	0	0	0	0	0	0	0	0	0	0	0	0	0	0	0	0
asv 06261	Bacteria	Firmicutes	Negativicutes	Veillonellales-Selenomonadales	Sporomusaceae	0	0	0	0	0	0	0	0	0	0	0	0	0	0	0	0	0	0	0	0	0	0	0	0	0	0	0	0	0.0263522	0	0	0	0	0	0	0	0	0	0	0	0	0	0	0
asv 06263	Bacteria	Firmicutes	Clostridia	Clostridia order	Gracilibacteraceae	0	0	0	0	0	0	0	0	0	0	0	0	0	0	0	0	0	0	0	0	0	0	0	0	0	0	0	0	0	0	0	0	0	0	0	0	0	0	0	0	0	0	0	0
asv 06282	Bacteria	Firmicutes	Clostridia	Peptostreptococcales-Tissierellales	Peptostreptococcaceae	0	0	0	0	0	0	0	0	0	0	0	0	0	0	0	0.0317015	0	0	0	0	0	0.0335185	0	0	0	0	0.0392267	0.0489476	0	0	0	0	0	0	0	0	0	0	0	0	0	0	0	0
asv 06285	Bacteria	Firmicutes	Bacilli	Bacillales	Planococcaceae	0	0	0	0	0	0	0	0	0	0	0	0	0	0	0	0	0	0	0	0	0	0.0861904	0	0	0	0	0	0	0	0	0	0	0	0	0	0	0	0	0	0	0	0	0	0
asv 06300	Bacteria	Firmicutes	Clostridia	Oscillospirales	Eubacterium coprostanoligenes group	0	0	0	0.0411939	0	0	0	0	0	0	0	0	0	0	0	0	0	0	0	0	0	0	0	0	0	0	0	0	0	0	0	0	0	0	0	0	0	0	0	0	0	0	0	0
asv 06301	Bacteria	Firmicutes	Bacilli	Lactobacillales	Streptococcaceae	0	0.0855042	0	0	0	0	0	0	0	0	0	0	0	0	0	0	0.0116144	0	0	0	0	0	0	0	0	0	0	0	0	0	0	0	0	0	0	0	0	0	0	0	0	0	0	0
asv 06302	Bacteria	Firmicutes	Clostridia	Peptostreptococcales-Tissierellales	Anaerovoracaceae	0	0	0	0	0	0	0	0	0	0	0	0	0	0	0	0	0	0	0	0	0.027471	0	0.0145089	0	0	0	0	0	0	0	0	0	0	0	0	0	0	0	0	0	0	0	0	0
asv 06309	Bacteria	Firmicutes	BRH-c20a	BRH-c20a order	BRH-c20a family	0	0	0	0	0	0	0	0	0	0	0	0	0	0	0	0	0	0	0	0	0	0	0	0	0	0	0	0	0	0	0	0	0	0	0	0	0	0	0	0	0	0	0	0
asv 06325	Bacteria	Firmicutes	Clostridia	Oscillospirales	Hungateiclostridiaceae	0	0	0	0	0	0	0	0	0	0	0	0	0	0	0	0.0271727	0	0	0	0	0.175815	0.186746	0.101562	0	0.0519696	0.0587757	0	0	0	0	0	0	0	0	0	0	0.0150602	0	0	0	0	0	0	0
asv 06331	Bacteria	Firmicutes	Bacilli	Acholeplasmatales	Acholeplasmataceae	0.0339963	0	0	0	0	0	0	0	0	0	0	0	0	0	0	0	0	0	0	0	0	0	0	0	0	0	0	0	0	0	0	0	0	0	0	0	0	0.023577	0	0	0	0	0	0
asv 06337	Bacteria	Firmicutes	Clostridia	Clostridia vadinBB60 group	Clostridia vadinBB60 group family	0	0	0	0	0	0	0	0	0	0	0	0	0	0	0	0	0	0	0	0	0	0	0	0	0.0415757	0	0	0	0	0	0	0	0	0	0	0	0	0	0	0	0	0	0	0
asv 06349	Bacteria	Firmicutes	Bacilli	Izemoplasmatales	Izemoplasmataceae	0	0	0	0	0	0	0	0	0.0106326	0	0	0	0	0	0	0	0	0	0	0	0	0.0430952	0	0	0	0	0	0	0	0	0	0	0	0	0	0	0	0	0	0	0	0	0	0
asv 06354	Bacteria	Firmicutes	Bacilli	Bacillales	Bacillaceae	0	0	0	0	0	0	0	0	0	0	0	0	0	0	0	0	0.0271003	0	0	0	0	0	0	0	0	0	0	0	0	0	0	0	0	0	0.0434594	0	0	0	0	0	0	0	0	0
asv 06358	Bacteria	Firmicutes	Bacilli	Exiguobacterales	Exiguobacteraceae	0	0	0	0	0	0	0	0	0	0	0	0	0	0	0	0	0	0	0	0	0	0	0	0	0	0	0	0	0	0	0	0	0.02537	0	0	0	0	0	0	0	0	0	0	0
asv 06373	Bacteria	Firmicutes	Negativicutes	Acidaminococcales	Acidaminococcaceae	0	0	0	0	0	0	0	0	0	0	0	0	0	0	0	0	0	0.0404224	0	0	0	0	0	0	0	0	0	0	0	0	0	0	0	0	0	0	0	0	0	0	0	0	0	0
asv 06377	Bacteria	Firmicutes	Bacilli	Mycoplasmatales	Mycoplasmataceae	0	0.153908	0	0.037449	0.00884252	0	0	0	0	0	0	0	0	0	0	0	0	0	0	0	0	0.0383068	0	0	0	0	0	0	0	0	0	0	0	0	0	0	0	0	0	0	0	0	0	0
asv 06385	Bacteria	Firmicutes	Bacilli	Staphylococcales	Staphylococcaceae	0	0	0	0.0823877	0	0	0	0	0	0	0	0	0	0	0	0	0	0.025264	0	0	0.120872	0.0909787	0.0386903	0.114434	0	0	0	0	0	0	0.00981643	0	0	0	0	0	0	0	0	0	0	0	0	0
asv 06389	Bacteria	Firmicutes	Clostridia	Lachnospirales	Lachnospiraceae	0	0	0	0.0149796	0	0	0	0	0	0	0	0	0	0	0	0	0	0	0	0	0.192297	0	0	0.221239	0	0.0135636	0	0	0	0	0	0	0	0	0	0	0	0	0	0	0.0908609	0	0	0
asv 06394	Bacteria	Firmicutes	Bacilli	Bacillales	Marinococcaceae	0	0	0	0	0	0	0	0	0	0	0	0	0	0	0	0	0	0	0	0	0	0	0	0	0	0	0	0	0	0	0	0	0	0	0	0	0	0	0	0	0	0	0	0
asv 06401	Bacteria	Firmicutes	Clostridia	Clostridiales	Clostridiaceae	0	0	0	0	0.181272	0.0252228	0	0	0	0	0	0	0	0	0.0419966	0.0362302	0	0	0	0	0.10439	0.0478835	0.0918895	0	0	0.0678181	0.0224152	0	0	0	0	0	0	0	0	0	0	0	0	0	0	0	0	0
asv 06402	Bacteria	Firmicutes	Bacilli	Lactobacillales	Catellicoccaceae	0	0	0	0	0	0	0	0	0	0	0	0	0	0	0	0	0	0	0	0	0	0	0	0	0	0	0	0	0	0	0	0	0	0	0	0	0	0	0	0	0	0	0	0
asv 06410	Bacteria	Firmicutes	Clostridia	Oscillospirales	Ruminococcaceae	0	0	0	0	0	0	0	0	0	0	0	0	0	0	0	0	0	0	0	0	0	0	0.0435266	0	0	0	0	0	0	0	0	0	0	0	0	0	0	0	0	0	0	0	0	0
asv 06414	Bacteria	Firmicutes	Bacilli	Lactobacillales	Lactobacillaceae	0	0	0	0	0	0	0	0	0	0	0	0	0	0	0	0	0	0	0	0	0.10439	0	0	0	0	0	0	0	0	0	0	0	0	0	0	0	0	0	0	0	0	0	0	0
asv 06417	Bacteria	Firmicutes	Bacilli	Erysipelotrichales	Erysipelatoclostridiaceae	0	0	0	0	0	0	0	0	0	0	0	0	0	0	0	0	0	0	0	0	0	0	0	0	0	0	0	0	0	0	0	0	0	0	0	0	0	0	0	0	0	0	0	0
asv 06436	Bacteria	Firmicutes	Clostridia	Peptostreptococcales-Tissierellales	Peptostreptococcales-Tissierellales family	0	0	0	0	0	0	0	0	0	0	0	0	0	0	0	0	0.0232288	0	0	0	0	0.0574603	0	0	0	0	0	0	0	0	0	0	0	0	0	0	0	0	0	0	0	0	0	0
asv 06464	Bacteria	Fusobacteriota	Fusobacteriia	Fusobacteriales	Fusobacteriaceae	0	0	0	0	0	0	0	0	0.0425306	0	0	0.0211719	0	0	0	0.0362302	0.0503291	0.0151584	0.0203434	0	0	0	0.0580355	0	0.0311818	0.0632969	0	0	0.0395283	0	0	0	0	0	0	0	0	0	0	0	0.0492163	0	0	0
asv 06473	Bacteria	Fusobacteriota	Fusobacteriia	Fusobacteriales	Leptotrichiaceae	0.0169981	0.0627031	0.0506141	0.0411939	0	0.0084076	0.0784182	0	0.0106326	0	0	0.0423437	0	0	0	0	0.0154859	0	0.00813736	0	0	0	0	0	0.124727	0.0180848	0.0728495	0.0559401	0.0131761	0	0.0441739	0.251722	0.0676533	0.212879	0	0.0200857	0	0	0	0.0423873	0	0	0.0679409	0
asv 06475	Bacteria	GAL15	GAL15 class	GAL15 order	GAL15 family	0	0	0	0	0	0	0.25766	0.144101	0.350877	0	0.0604027	0.0423437	0	0	0	0	0	0	0.138335	0.0657498	0	0	0	0	0	0	0.291398	0.118873	0.230582	0	0	0	0	0	0.182529	0.107124	0.173193	0	0	0	0	0	0	0.0716939
asv 06493	Bacteria	Gemmatimonadota	PAUC43f marine benthic group	PAUC43f marine benthic group order	PAUC43f marine benthic group family	0.0254972	0	0.0134971	0	0	0	0	0	0.015949	0	0	0.0211719	0	0	0	0	0	0	0	0	0	0.0383068	0.0580355	0	0.0571666	0	0	0	0	0	0	0	0	0	0	0	0	0	0	0	0	0	0	0
asv 06509	Bacteria	Gemmatimonadota	BD2-11 terrestrial group	BD2-11 terrestrial group order	BD2-11 terrestrial group family	0.0722421	0	0.0404913	0	0.0221063	0.042038	0.0392091	0.0540378	0.0797448	0.025969	0	0.121738	0.0205814	0.0318553	0	0.0271727	0	0.0606336	0.256327	0.230124	0.291193	0.124497	0.00967258	0	0.150712	0.0406908	0	0	0.0527044	0	0	0	0.12685	0	0.451977	0.187467	0.180723	0	0	0.0339098	0	0.0121986	0	0.0130353
asv 06521	Bacteria	Gemmatimonadota	Gemmatimonadetes	Gemmatimonadales	Gemmatimonadaceae	0	0	0	0	0	0.0168152	0.694561	0.52837	0.691122	0.305135	0.697987	0.645742	0	0	0	0	0	0	0.317357	0.1315	0	0.110132	0	0	0	0	0.868591	0.510454	1.02774	0	0	0	0	0	0.147762	0.107124	0.406627	0	0	0	0	0.0284634	0.0317058	0.149905
asv 06592	Bacteria	Hydrogenedentes	Hydrogenedentia	Hydrogenedentiales	Hydrogenedensaceae	0	0	0	0	0	0	0	0	0	0	0	0	0	0	0	0	0	0	0.0325494	0	0.120872	0.0383068	0.0628718	0	0.0467727	0	0.0224152	0	0	0	0	0	0	0	0.0956106	0.0200857	0.0527108	0	0.0191397	0	0	0	0	0
asv 06686	Bacteria	Latescibacterota	Latescibacteria	Latescibacterales	Latescibacteraceae	0	0	0	0	0	0	0.0280065	0.030021	0.0478469	0.0389535	0	0.0105859	0	0	0	0	0	0	0	0.0164375	0.0329652	0.067037	0.0290177	0	0.0415757	0	0	0.0489476	0.0197641	0	0	0	0	0	0.0260756	0	0.0451807	0	0	0	0	0	0	0
asv 06697	Bacteria	Latescibacterota	Latescibacterota class	Latescibacterota order	Latescibacterota family	0.0552439	0.136807	0.0269942	0	0.017685	0.0378342	0.145634	0.0780546	0.0691122	0.0908914	0.134228	0.0899804	0	0	0	0.0135863	0.0154859	0.0202112	0.109854	0.0273958	0.401077	0.0718253	0.0725444	0	0.0467727	0.0678181	0.229756	0.0279701	0.243758	0	0	0	0.02537	0	0.0782269	0.0133905	0.0376506	0.0134725	0	0	0	0	0	0
asv 06702	Bacteria	LCP-89	LCP-89 class	LCP-89 order	LCP-89 family	0	0	0	0	0	0	0	0	0	0	0	0.0158789	0	0	0	0	0	0	0	0	0.368112	0.0191534	0	0	0	0	0	0	0	0	0	0	0	0	0	0	0	0	0	0	0	0	0	0
asv 06714	Bacteria	Margulisbacteria	Margulisbacteria class	Margulisbacteria order	Margulisbacteria family	0	0	0	0.696551	2.30348	2.7661	2.46457	2.36566	1.2706	0.506395	0.671141	0.418144	0.0463082	0.0318553	0	0.584213	0.627178	0.197059	0.199365	0.164375	0.505467	0.287301	0.328868	0	0.0467727	0.131115	0.0392267	0.0769177	0.131761	0.277121	0.122705	0.152358	0.862579	0.0473065	0.0608431	0.0200857	0	0	0	0.0339098	0.0340728	0	0.0951173	0
asv 06749	Bacteria	Marinimicrobia (SAR406 clade)	Marinimicrobia (SAR406 clade) class	Marinimicrobia (SAR406 clade) order	Marinimicrobia (SAR406 clade) family	0	0	0	0	0	0	0	0	0	0	0	0	0	0	0	0	0	0	0	0	0.175815	0.0335185	0	0	0	0	0	0	0	0	0	0	0	0	0	0	0	0	0	0	0	0	0	0
asv 06757	Bacteria	MBNT15	MBNT15 class	MBNT15 order	MBNT15 family	0	0	0	0	0	0	0	0	0	0	0.0536913	0.0476367	0	0	0	0	0	0	0.0284808	0	0	0.00957671	0	0	0	0	0.0392267	0	0.0527044	0	0	0	0	0	0	0	0.0225904	0	0	0	0	0	0	0
asv 06769	Bacteria	Methylomirabilota	Methylomirabilia	Methylomirabilales	Methylomirabilaceae	0	0	0	0	0	0	0.0224052	0	0	0	0	0	0	0	0	0	0	0	0	0	0	0	0	0	0	0	0	0	0	0	0	0	0	0	0	0	0	0	0	0	0	0	0	0
asv 06773	Bacteria	Methylomirabilota	Methylomirabilia	Rokubacteriales	Rokubacteriales family	0	0	0	0	0	0	0.117627	0.234164	0.30303	0	0.187919	0.0635156	0	0	0	0	0	0	0.0773049	0	0	0	0	0	0	0	0.112076	0	0.335991	0	0	0	0	0	0.112994	0	0.0903614	0	0	0	0	0	0	0
asv 06783	Bacteria	Methylomirabilota	Methylomirabilia	Rokubacteriales	WX65	0	0	0	0	0	0	0.0784182	0.060042	0.0744285	0	0	0.0476367	0	0	0	0	0	0	0	0.0219166	0	0	0	0	0	0	0.0448305	0.0629327	0.0658805	0	0	0	0	0	0	0	0	0	0	0	0	0	0	0
asv 06789	Bacteria	Modulibacteria	Moduliflexia	Moduliflexales	Moduliflexaceae	0	0	0	0	0	0	0	0	0	0	0	0	0	0.0127421	0	0	0	0	0	0	0.137355	0	0.0193452	0	0.0519696	0	0	0	0	0	0	0	0	0	0	0	0	0	0	0	0	0	0	0
asv 06794	Bacteria	Myxococcota	Myxococcia	Myxococcales	Anaeromyxobacteraceae	0	0	0	0	0	0	0	0	0.0265816	0	0	0.0264648	0	0	0	0	0	0	0	0	0	0	0	0	0	0.022606	0	0	0	0	0	0	0	0	0	0	0	0	0	0	0	0	0	0
asv 06814	Bacteria	Myxococcota	Polyangia	Polyangiales	Sandaracinaceae	0.110488	0.353417	0.0202456	0.0449388	0.0707401	0.231209	0.134431	0.060042	0.15949	0	0	0.169375	0.0257268	0	0	0	0.0658149	0.0606336	0.0976483	0.175333	0.197791	0.632063	0.26116	0.0991761	0.187091	0.221539	0.162511	0.0699252	0.0461163	0	0.0245411	0	0	0	0.130378	0	0	0	0	0	0	0	0	0
asv 06817	Bacteria	Myxococcota	Polyangia	MidBa8	MidBa8 family	0	0	0	0	0	0	0	0	0	0	0	0	0	0	0	0	0	0	0	0	0	0.0191534	0	0	0	0	0	0	0	0	0	0	0	0	0	0	0	0	0	0	0	0	0	0
asv 06829	Bacteria	Myxococcota	Unknown Myxococcota class	Unknown Myxococcota order	Unknown Myxococcota family	0	0	0	0	0	0	0	0	0	0	0	0	0	0	0	0	0	0	0	0	0	0	0	0	0	0	0	0	0	0	0	0	0	0	0	0	0	0	0	0	0	0	0	0
asv 06836	Bacteria	Myxococcota	Polyangia	Haliangiales	Haliangiaceae	0	0.0228011	0	0	0	0.0462418	0.0448104	0	0.015949	0	0	0.0582226	0	0	0	0.0226439	0	0	0.0447555	0	0	0.110132	0	0	0	0	0	0	0.0922327	0	0.0147246	0	0	0	0.069535	0.0334762	0	0	0	0.00847745	0	0	0	0
asv 06844	Bacteria	Myxococcota	Polyangia	Polyangiales	BIrii41	0	0	0	0	0	0.0168152	0	0	0	0	0	0	0	0	0	0	0	0	0	0	0.0769189	0	0.00967258	0	0	0.045212	0	0	0	0.0489037	0	0	0	0	0	0	0	0	0	0	0	0	0	0
asv 06855	Bacteria	Myxococcota	Polyangia	Nannocystales	Nannocystaceae	0	0	0.0168714	0	0.0751614	0	0	0	0	0	0	0	0	0	0	0.0588741	0.147116	0	0.183091	0.169854	0.148343	0.588968	0.178943	0.335673	0.129924	0.103988	0	0	0	0	0	0	0.0465116	0.094613	0.165146	0.0468666	0.0753012	0	0.0622039	0.0847745	0	0	0.181176	0
asv 06870	Bacteria	Myxococcota	Polyangia	mle1-27	mle1-27 family	0	0	0	0	0	0	0	0	0	0	0	0	0	0	0	0	0	0	0	0	0	0	0	0	0	0	0	0	0	0	0	0	0	0	0	0	0	0	0	0	0	0	0	0
asv 06876	Bacteria	Myxococcota	Polyangia	Polyangiales	Phaselicystidaceae	0	0	0	0	0	0	0	0	0	0	0	0	0	0	0	0	0	0	0	0	0	0	0	0	0	0	0	0	0	0	0	0	0	0	0	0	0	0	0	0	0	0	0	0
asv 06897	Bacteria	Myxococcota	bacteriap25	bacteriap25 order	bacteriap25 family	0	0	0	0	0	0	0.0336078	0	0.0372142	0.0973836	0	0.116445	0	0	0	0	0	0	0	0	0	0.0478835	0	0	0	0	0.0616419	0.0629327	0.0527044	0	0	0	0	0	0.0434594	0	0	0	0	0	0	0.0447282	0	0
asv 06905	Bacteria	Myxococcota	Polyangia	UASB-TL25	UASB-TL25 family	0	0	0	0	0	0.0378342	0	0	0	0	0	0	0	0	0	0	0	0	0	0	0	0.0718253	0	0	0	0.0316484	0	0	0.0197641	0	0	0	0	0	0	0	0	0	0	0	0	0	0	0
asv 06912	Bacteria	Myxococcota	Myxococcia	Myxococcales	Unknown Myxococcales family	0	0	0	0	0	0	0	0	0	0	0	0	0	0	0	0	0	0	0	0	0	0	0.00967258	0	0	0	0	0	0	0	0	0	0	0	0	0	0	0	0	0	0	0	0	0
asv 06913	Bacteria	Myxococcota	Polyangia	MSB-4B10	MSB-4B10 family	0	0	0	0	0	0	0	0	0	0	0	0	0	0	0	0	0	0	0	0	0	0	0	0	0	0	0	0	0	0	0	0	0	0	0	0	0	0	0	0	0	0	0	0
asv 06953	Bacteria	Myxococcota	Myxococcia	Myxococcales	Myxococcaceae	0.0509944	0	0	0.0711531	0	0.0756684	0	0	0	0	0	0	0.0102907	0	0.0179986	0.0135863	0	0	0.012206	0.0493124	0	0	0.0386903	0	0	0.0135636	0	0	0	0	0	0.0264971	0	0	0	0	0	0	0.0143548	0.0169549	0	0	0	0
asv 06957	Bacteria	Myxococcota	Polyangia	VHS-B3-70	VHS-B3-70 family	0	0	0	0	0	0	0	0	0	0	0	0	0	0	0	0	0	0	0	0	0	0	0.0290177	0	0	0	0	0	0	0	0	0	0	0	0	0	0	0	0	0	0	0	0	0
asv 06959	Bacteria	Myxococcota	Polyangia	Polyangiales	Eel-36e1D6	0	0	0	0	0	0	0	0	0	0	0	0	0	0	0	0	0	0	0	0	0	0	0	0	0.0415757	0	0	0	0	0	0	0	0	0	0	0	0	0	0	0	0	0	0	0
asv 06967	Bacteria	Myxococcota	Polyangia	Blfdi19	Blfdi19 family	0	0	0	0	0	0.0126114	0	0	0	0.0194767	0	0	0	0	0	0	0.0348432	0	0	0	0	0.114921	0.0483629	0	0.0519696	0	0	0.013985	0	0	0.00981643	0	0	0	0.0173837	0.0535619	0.0451807	0.0134725	0	0	0	0	0	0
asv 06995	Bacteria	Myxococcota	Polyangia	Polyangiales	Polyangiaceae	0	0	0	0	0	0.0168152	0	0	0	0	0	0	0	0	0	0	0	0	0	0	0	0.0239418	0	0.190723	0.0259848	0	0	0	0	0	0	0	0	0	0	0	0	0	0	0	0.106004	0	0	0
asv 07020	Bacteria	NB1-j	NB1-j class	NB1-j order	NB1-j family	0.063743	0.0570028	0.0506141	0	0.114953	0.134522	0.0224052	0	0.0637959	0.103876	0.174497	0.137617	0	0.0573395	0.11999	0.117748	0.150987	0.212218	0.264464	0.213687	0.10439	0.330396	0.116071	0.129692	0.259848	0.176327	0.0504343	0.0209776	0.158113	0.114109	0.171788	0.304716	0.0845666	0.384365	0.382442	0.167381	0.519578	0.0774672	0.138763	0.360292	0.147649	0.0731916	0.520881	0
asv 07092	Bacteria	Nitrospinota	P9X2b3D02	P9X2b3D02 order	P9X2b3D02 family	0	0	0	0	0	0	0	0	0.015949	0	0	0	0	0	0	0	0	0	0	0.0164375	0	0	0	0	0	0.0271272	0	0	0	0	0	0	0	0	0	0	0	0	0	0	0	0	0	0
asv 07096	Bacteria	Nitrospinota	Nitrospinia	Nitrospinales	Nitrospinaceae	0	0	0	0	0	0	0	0	0	0	0	0	0	0	0	0	0	0	0.0325494	0	0	0.0574603	0	0	0	0.0904241	0	0	0	0	0	0	0	0	0	0	0	0	0	0	0	0.0243972	0	0
asv 07109	Bacteria	Nitrospirota	Nitrospiria	Nitrospirales	Nitrospiraceae	0	0	0	0	0	0	0.420097	0.402282	0.542265	0.740116	0.604027	0.592812	0	0	0	0	0	0	0.268533	0.273958	0.0714246	0.119709	0.082217	0.129692	0.0831514	0.126594	0.851779	0.328648	0.895975	0	0	0	0	0	0.27814	0.087038	0.0978916	0	0	0	0	0	0	0.0651763
asv 07135	Bacteria	Nitrospirota	Thermodesulfovibrionia	Uncultured Thermodesulfovibrionia order	Uncultured Thermodesulfovibrionia family	0	0	0	0	0	0	0	0	0	0	0	0	0	0	0	0	0	0	0	0	0	0	0.0290177	0	0.0571666	0	0	0	0	0	0	0	0	0	0	0	0	0	0	0	0	0	0	0
asv 07138	Bacteria	Nitrospirota	4-29-1	4-29-1 order	4-29-1 family	0	0	0	0	0	0	0	0	0	0	0	0	0	0	0	0	0	0	0	0	0	0	0	0	0	0	0	0	0	0	0	0	0	0	0	0	0	0	0	0	0	0	0	0
asv 07153	Bacteria	NKB15	NKB15 class	NKB15 order	NKB15 family	0	0	0	0	0	0	0	0	0	0	0	0	0	0	0	0	0	0	0	0	0	0	0	0.0457736	0	0	0	0	0	0	0	0	0	0	0	0	0	0	0	0	0	0	0	0
asv 07164	Bacteria	Patescibacteria	Gracilibacteria	Candidatus Peribacteria	Candidatus Peribacteria family	0.0849907	0	0	0	0.00884252	0	0	0	0	0	0	0.0317578	0	0	0	0	0	0	0.0162747	0	0	0.0430952	0.033854	0	0	0.0497332	0	0	0	0	0	0	0	0	0	0	0	0	0	0	0	0	0	0
asv 07181	Bacteria	Patescibacteria	Saccharimonadia	Saccharimonadales	Unknown Saccharimonadales family	0	0	0	0	0	0	0	0	0	0	0	0	0	0	0	0	0	0	0	0	0	0	0	0	0	0	0	0	0	0	0	0	0	0	0	0	0.0150602	0	0	0	0	0	0	0
asv 07202	Bacteria	Patescibacteria	Saccharimonadia	Saccharimonadales	Saccharimonadales family	0	0.427521	0	0.037449	0.10611	0	0.274464	0.180126	0.15949	0.181783	0	0.33875	0	0	0.113991	0.0588741	0.209059	0.0606336	0.252258	0.367103	0.181309	0.972036	0.846351	0.770522	0.176697	0.415951	0.297002	0.279701	0	0.0489037	0	0.0264971	0.0295983	0.0650464	0.0956106	0.167381	0.323795	0.0808353	0	0	0.0492163	0.020331	0.022647	0.221599
asv 07240	Bacteria	Patescibacteria	Gracilibacteria	JGI 0000069-P22	JGI 0000069-P22 family	0.0467449	0	0.0674855	0	0	0.323693	1.37232	1.20684	3.13131	2.36318	2.83893	3.59392	0	0.0891947	0	0.0905756	0	0.0555808	0.374318	0.317791	0	0.0287301	0.420757	0	0.23906	0.0316484	7.98543	6.96455	6.89769	0	0	0	0	0	1.1734	0.475362	1.06175	0	0	0.110207	0.0340728	0.130118	0.0724703	0.254188
asv 07241	Bacteria	Patescibacteria	ABY1	Candidatus Magasanikbacteria	Candidatus Magasanikbacteria family	0	0	0	0	0	0	0	0	0	0	0	0	0	0	0	0	0	0	0	0	0	0	0	0	0	0	0	0	0.0263522	0	0	0	0	0	0	0	0	0	0	0	0	0	0	0
asv 07249	Bacteria	Patescibacteria	Parcubacteria	Parcubacteria order	Parcubacteria family	0	0	0	0	0	0	0	0	0	0	0	0	0	0	0	0	0	0	0.012206	0	0	0	0	0	0	0	0	0	0	0	0	0	0	0.0236532	0	0	0	0	0	0	0	0	0	0
asv 07266	Bacteria	Patescibacteria	ABY1	Candidatus Komeilibacteria	Candidatus Komeilibacteria family	0	0	0	0	0.0132638	0	0	0	0	0	0	0	0	0	0	0	0	0	0	0	0	0	0	0	0	0	0	0	0	0	0	0	0	0	0	0	0	0	0	0	0	0	0	0
asv 07270	Bacteria	Patescibacteria	Unknown Patescibacteria class	Unknown Patescibacteria order	Unknown Patescibacteria family	0	0	0	0	0	0	0	0	0	0	0	0	0	0	0	0	0	0	0	0	0	0	0	0	0	0	0	0	0	0	0	0	0	0	0	0	0	0	0	0	0	0	0	0
asv 07301	Bacteria	Patescibacteria	Parcubacteria	Candidatus Moranbacteria	Candidatus Moranbacteria family	0	0	0	0	0	0	0	0	0	0	0	0	0	0	0	0	0	0	0	0	0	0.0383068	0	0	0	0	0	0	0	0	0	0	0	0	0	0	0	0	0	0	0	0	0	0
asv 07302	Bacteria	Patescibacteria	Gracilibacteria	Gracilibacteria order	Gracilibacteria family	0.0254972	0	0	0	0.0309488	0	0.0112026	0.0120084	0.015949	0.0649224	0	0.0158789	0	0.0191131	0	0.0769893	0.0271003	0.0606336	0	0	0.0384594	0.0957671	0.033854	0	0.0987423	0	0	0	0.0131761	0.0163012	0	0.0132485	0.0465116	0	0	0.0267809	0.112952	0	0.0382793	0.173788	0.030287	0.020331	0.217411	0.0130353
asv 07310	Bacteria	Patescibacteria	Parcubacteria	Candidatus Yanofskybacteria	Candidatus Yanofskybacteria family	0	0	0	0	0	0	0	0	0	0	0	0	0	0	0	0	0	0	0	0	0	0	0	0	0	0.0180848	0	0	0	0	0	0	0	0	0	0	0	0	0	0	0	0	0	0
asv 07313	Bacteria	Patescibacteria	Gracilibacteria	Candidatus Peregrinibacteria	Candidatus Peregrinibacteria family	0	0	0	0	0	0	0	0	0	0	0	0	0	0	0	0	0	0	0	0	0	0	0	0	0	0	0	0	0	0	0	0	0	0	0	0	0	0	0	0	0.0643598	0	0	0
asv 07314	Bacteria	Patescibacteria	Gracilibacteria	Candidatus Abawacabacteria	Candidatus Abawacabacteria family	0	0	0	0	0	0	0	0	0	0	0	0	0	0	0	0	0	0	0	0	0	0.0430952	0	0	0	0	0	0	0.0131761	0	0	0	0	0	0	0	0	0	0	0	0	0	0	0
asv 07322	Bacteria	Patescibacteria	Parcubacteria	Candidatus Campbellbacteria	Candidatus Campbellbacteria family	0	0	0	0	0	0	0	0	0	0	0.0201342	0.0105859	0.0205814	0.0891947	0.0479962	0.0135863	0	0	0	0	0	0.0191534	0	0	0.0571666	0	0	0	0.0263522	0	0.103073	0.0331214	0	0	0	0	0	0	0.0143548	0.0211936	0	0	0.022647	0
asv 07331	Bacteria	Patescibacteria	Saccharimonadia	Saccharimonadales	LWQ8	0	0	0	0	0	0	0.0280065	0	0.0212653	0	0	0.0317578	0	0	0	0	0	0	0	0.0164375	0	0.148439	0	0	0	0	0	0	0	0	0	0	0	0	0	0	0	0	0	0	0	0	0	0
asv 07332	Bacteria	Patescibacteria	Parcubacteria	Unknown Parcubacteria order	Unknown Parcubacteria family	0	0	0	0	0	0	0	0	0	0	0.0201342	0	0	0	0	0	0	0	0	0	0	0	0	0	0	0	0	0	0	0	0	0	0	0	0	0	0	0	0	0.0169549	0.030287	0	0	0
asv 07333	Bacteria	Patescibacteria	Gracilibacteria	Absconditabacteriales (SR1)	Absconditabacteriales (SR1) family	0	0	0	0.104857	0.0530551	0.063057	0.25766	0.41429	0	0.0649224	0.0671141	0.0158789	0	0	0	0	0.0232288	0.0454752	0.012206	0	0.214274	0.067037	0.0580355	0	0.124727	0.0406908	0.0560381	0.188798	0.0658805	0	0.0883479	0.0529942	0	0.177399	0.147762	0	0	0	0	0	0	0	0.0181176	0.0195529
asv 07386	Bacteria	Patescibacteria	Parcubacteria	Candidatus Kaiserbacteria	Candidatus Kaiserbacteria family	0.0297467	0	0.0303685	0.0224694	0.0221063	0.126114	0.0448104	0.0240168	0	0.0454457	0.228188	0.0317578	0.113198	0.0573395	0.0239981	0.208324	0.309717	0.293063	0.12206	0.0657498	0.175815	0.148439	0.0918895	0	0.0883484	0.0587757	0.0392267	0	0	0	0.201237	0.165607	0	0.224706	0.13907	0.0736476	0.210843	0	0.119623	0.139878	0.0984326	0	0.14947	0
asv 07393	Bacteria	Patescibacteria	ABY1	Candidatus Kerfeldbacteria	Candidatus Kerfeldbacteria family	0	0	0	0	0	0	0	0	0	0	0	0	0	0	0	0	0	0	0	0	0	0	0	0	0	0	0	0	0	0	0	0	0	0	0	0	0	0	0	0	0	0	0.0543527	0
asv 07402	Bacteria	Patescibacteria	Parcubacteria	Candidatus Nomurabacteria	Candidatus Nomurabacteria family	0	0	0	0	0	0	0	0	0	0	0	0	0	0	0	0	0	0	0	0	0	0	0	0	0	0	0	0	0	0	0	0	0	0	0	0	0	0	0	0	0	0	0	0
asv 07404	Bacteria	Patescibacteria	Parcubacteria	Candidatus Colwellbacteria	Candidatus Colwellbacteria family	0	0	0	0	0	0	0	0	0	0	0	0	0	0	0	0	0	0	0	0	0	0	0	0	0.0207879	0	0	0	0	0	0	0	0	0	0	0	0	0	0	0	0	0	0	0
asv 07406	Bacteria	Patescibacteria	ABY1	Candidatus Uhrbacteria	Candidatus Uhrbacteria family	0	0	0	0	0	0	0	0	0	0	0	0	0	0	0	0	0	0	0	0	0	0	0	0	0	0	0	0	0	0	0	0	0	0	0	0	0	0	0	0	0	0	0	0
asv 07407	Bacteria	Patescibacteria	ABY1	Candidatus Falkowbacteria	Candidatus Falkowbacteria family	0	0	0	0	0	0	0	0	0	0	0	0	0	0	0	0	0	0	0	0	0	0	0	0	0	0	0	0	0	0	0	0	0	0	0	0	0	0	0	0	0	0	0	0
asv 07413	Bacteria	Patescibacteria	Berkelbacteria	Berkelbacteria order	Berkelbacteria family	0	0	0	0	0	0	0	0	0	0	0	0	0	0	0	0	0	0	0	0	0	0	0	0	0	0	0.0112076	0	0	0	0	0	0	0	0	0	0	0	0	0	0	0	0	0
asv 07473	Bacteria	PAUC34f	PAUC34f class	PAUC34f order	PAUC34f family	0	0.039902	0	0	0	0	0	0	0	0	0	0	0	0	0	0	0	0.0202112	0	0	0	0.0383068	0	0	0	0.0497332	0.0336229	0	0	0	0	0	0	0	0	0	0.0451807	0	0	0.0169549	0	0	0	0
asv 07487	Bacteria	Planctomycetota	Planctomycetes	Gemmatales	Gemmataceae	0	0	0	0	0	0	0.0112026	0	0	0	0	0	0	0	0	0	0	0	0	0	0	0	0	0	0	0	0	0	0	0	0	0	0	0	0	0	0	0	0	0	0	0	0	0
asv 07489	Bacteria	Planctomycetota	Planctomycetes	Planctomycetales	Gimesiaceae	0	0	0	0	0	0	0	0	0	0	0	0.0158789	0	0	0	0	0	0	0	0	0	0	0	0.160208	0.0311818	0	0	0	0	0	0	0	0	0.112353	0.147762	0	0	0	0	0.0254323	0	0	0.0679409	0
asv 07545	Bacteria	Planctomycetota	Pla3 lineage	Pla3 lineage order	Pla3 lineage family	0	0	0	0	0	0	0	0	0	0	0	0	0	0	0	0	0	0	0	0	0	0	0	0	0	0	0	0	0	0.0244519	0	0	0	0	0	0	0	0	0	0	0	0	0	0
asv 07553	Bacteria	Planctomycetota	Planctomycetes	Isosphaerales	Isosphaeraceae	0	0	0	0	0	0	0	0	0	0	0	0	0	0	0	0	0	0	0	0	0	0	0	0	0	0	0	0	0	0	0	0	0	0	0	0	0	0	0	0	0	0	0	0
asv 07565	Bacteria	Planctomycetota	Phycisphaerae	Pla1 lineage	Pla1 lineage family	0	0	0	0	0	0	0	0	0	0	0	0	0	0	0	0	0	0	0	0	0	0.0335185	0	0	0	0	0	0	0	0	0	0	0	0	0	0	0	0	0	0	0	0	0	0
asv 07595	Bacteria	Planctomycetota	Pla4 lineage	Pla4 lineage order	Pla4 lineage family	0	0	0	0	0	0	0	0	0	0	0	0	0	0.0191131	0	0	0	0	0	0	0.142849	0.0239418	0.082217	0	0	0	0	0	0	0	0	0	0	0	0	0	0	0	0	0	0	0	0	0
asv 07597	Bacteria	Planctomycetota	vadinHA49	vadinHA49 order	vadinHA49 family	0	0	0	0	0	0	0	0	0	0	0	0	0	0	0	0	0	0	0	0	0.0384594	0.0383068	0	0	0	0	0	0	0	0	0	0	0	0	0	0	0	0	0	0.00847745	0	0	0	0
asv 07620	Bacteria	Planctomycetota	Planctomycetes	Planctomycetales	Uncultured Planctomycetales	0	0	0	0	0	0	0	0	0	0	0	0	0	0	0	0	0	0	0	0	0	0	0	0	0	0	0.0168114	0	0	0	0	0	0.012685	0	0	0	0	0	0	0	0	0	0	0
asv 07625	Bacteria	Planctomycetota	Planctomycetes	Unknown Planctomycetes order	Unknown Planctomycetes family	0	0	0	0	0	0	0	0	0	0	0	0	0	0	0	0	0	0	0	0	0	0	0	0	0	0	0	0	0	0	0	0	0	0	0	0	0	0	0	0	0	0	0	0
asv 07633	Bacteria	Planctomycetota	Planctomycetes	Pirellulales	Pirellulaceae	0	0.176709	0.0168714	0.104857	0.0132638	0.0336304	0	0.102071	0.10101	0	0	0	0.072035	0.0573395	0.161987	0.0679317	0.154859	0.12632	0.0162747	0.071229	0.137355	0.689523	0.270832	0.0915471	0.332606	0.257709	0.100869	0	0.0131761	0.114109	0.451556	0.510069	0.122622	0.413932	0.130378	0.107124	0.150602	0.225665	0.215321	0.445066	0.0530022	0.040662	0.307999	0.130353
asv 07647	Bacteria	Planctomycetota	Phycisphaerae	CCM11a	CCM11a family	0	0	0	0	0	0	0	0	0	0	0	0	0	0	0	0	0	0	0	0	0	0.0143651	0	0	0	0	0.0168114	0	0	0	0	0	0	0	0	0	0	0	0	0	0	0	0	0
asv 07663	Bacteria	Planctomycetota	Phycisphaerae	S-70	S-70 family	0.0254972	0	0	0	0	0	0	0	0	0	0	0	0	0	0	0	0	0	0	0	0	0	0	0	0	0	0	0	0	0	0	0	0	0	0	0	0	0.0134725	0	0	0	0	0	0
asv 07701	Bacteria	Planctomycetota	028H05-P-BN-P5	028H05-P-BN-P5 order	028H05-P-BN-P5 family	0	0.0798039	0	0	0	0	0	0	0	0	0	0.0211719	0	0	0	0	0	0	0	0	0	0	0.033854	0	0	0.0316484	0	0	0	0	0.0441739	0	0	0.0473065	0.0173837	0	0.0150602	0	0.0382793	0.0635809	0	0.0243972	0.0905879	0
asv 07711	Bacteria	Planctomycetota	OM190	OM190 order	OM190 family	0.0594935	0	0.00674855	0.127327	0.0884251	0.105095	0.123229	0.060042	0.111643	0.0843991	0.0671141	0.0952734	0	0	0.0299976	0.199266	0.371661	0.358749	0.240052	0.1315	0.0879073	0.172381	0.178943	0	0.270242	0.307442	0.151303	0.307671	0.0922327	0.529791	0.957102	0.973768	0.274841	1.27136	0.65189	0.468666	0.986446	0.306501	0.626824	0.949474	0.181722	0.0853902	0.661292	0.0260705
asv 07743	Bacteria	Planctomycetota	BD7-11	BD7-11 order	BD7-11 family	0	0	0	0	0	0.0084076	0	0	0	0.0129845	0	0.0211719	0	0	0	0	0	0	0	0	0	0	0	0	0	0	0	0	0	0	0	0	0	0	0	0	0.0225904	0	0	0	0	0	0	0
asv 07769	Bacteria	Planctomycetota	Phycisphaerae	Phycisphaerales	Phycisphaeraceae	0	0.0798039	0	0	0.0265275	0.0672608	0.0112026	0	0	0	0.0402685	0.0688086	0	0	0	0.0724605	0.0425861	0.277904	0.109854	0.158895	0	0.0766137	0.0628718	0.129692	0.0675605	0.045212	0	0	0.0131761	0	0.0932561	0.205352	0.05074	0.0709597	0.13907	0.167381	0.225904	0.0404176	0	0.118684	0.106004	0.0365958	0.167588	0.0391058
asv 07828	Bacteria	Planctomycetota	Unknown Planctomycetota class	Unknown Planctomycetota order	Unknown Planctomycetota family	0	0	0	0	0	0	0	0	0	0	0	0	0	0	0	0	0	0	0	0	0	0.0478835	0.0145089	0	0	0	0	0	0	0	0	0	0	0	0	0	0	0	0	0	0	0	0	0
asv 07843	Bacteria	Planctomycetota	Brocadiae	SM23-32	SM23-32 family	0	0	0	0.0411939	0	0	0	0	0	0	0	0	0	0	0	0	0	0	0	0	0	0	0	0	0	0	0	0	0	0	0	0	0	0	0	0	0	0	0	0	0	0	0	0
asv 07845	Bacteria	Planctomycetota	Planctomycetes	Planctomycetales	Rubinisphaeraceae	0.0254972	0.153908	0.0877311	0.108602	0.0840039	0.0378342	0	0	0.0425306	0	0.0268456	0	0	0.0191131	0	0.040759	0.0387147	0.101056	0	0	0	0.201111	0.0967258	0.137321	0.135121	0.311963	0.100869	0.0978953	0.0395283	0.480887	0.603711	0.808161	0.0338266	0.833777	0	0.0602571	0.120482	0.367127	0.344514	0.644286	0.0795033	0.154516	0.44841	0.104282
asv 07846	Bacteria	Planctomycetota	Phycisphaerae	Tepidisphaerales	WD2101 soil group	0	0	0	0	0	0	0	0	0	0	0	0	0	0	0	0	0	0	0	0	0	0	0	0	0	0	0	0	0	0	0	0	0	0	0	0	0	0.0134725	0	0	0	0	0	0
asv 07873	Bacteria	Proteobacteria	Alphaproteobacteria	Caulobacterales	Caulobacteraceae	0	0	0	0	0	0	0	0	0	0	0	0	0	0	0	0	0	0	0	0	0	0	0	0.0991761	0.0623636	0	0	0.0349626	0	0	0	0	0	0	0.0521512	0	0.0828313	0	0.0239246	0.0339098	0.0340728	0.0243972	0.0543527	0.0912468
asv 07916	Bacteria	Proteobacteria	Alphaproteobacteria	SAR11 clade	SAR11 clade family	0	0	0	0	0	0	0	0	0	0	0	0	0	0	0	0	0	0	0	0	0	0	0	0	0	0	0	0	0	0	0	0	0	0	0	0	0	0	0	0	0	0	0	0
asv 07917	Bacteria	Proteobacteria	Gammaproteobacteria	Pseudomonadales	OM182 clade	0.407955	0.763837	0.269942	0.254653	0.296224	0.462418	0	0.0780546	0.0584795	0.0389535	0	0.127031	0.43221	0.739042	1.36789	1.24541	1.73055	1.76343	0.679469	0.668457	0.923026	0.584179	0.541665	1.02228	0.592454	0.424993	0.140095	0.0909027	0.0527044	1.52417	0.868754	1.02676	1.87315	1.62025	1.03433	0.388324	0.896084	0.333446	1.81827	1.54713	0.140077	0.2887	1.16858	0
asv 07936	Bacteria	Proteobacteria	Gammaproteobacteria	Xanthomonadales	Rhodanobacteraceae	0	0.0912045	0	0	0	0	0	0.0420294	0	0	0	0	0	0	0.0179986	0	0	0	0.0244121	0.0438332	0.0879073	0.0478835	0	0.122063	0.11953	0.0678181	0.0952648	0.104888	0.0461163	0	0	0	0.10148	0.0413932	0.347675	0.100428	0.112952	0.0134725	0	0	0	0	0	0.0651763
asv 08013	Bacteria	Proteobacteria	Gammaproteobacteria	Pseudomonadales	Gven-F17	0	0.245112	0	0	0	0	0	0	0	0	0	0	0	0	0	0.0317015	0	0	0	0	0	0.220264	0.0918895	0	0.0935454	0.0949453	0	0	0	0	0	0	0	0	0	0	0	0	0	0	0	0	0	0.0456234
asv 08028	Bacteria	Proteobacteria	Alphaproteobacteria	Defluviicoccales	Defluviicoccaceae	0	0	0	0	0	0	0	0	0	0	0	0	0	0	0	0	0	0	0	0	0	0	0	0	0	0	0	0	0	0	0	0	0	0	0	0	0	0	0	0	0	0	0	0
asv 08040	Bacteria	Proteobacteria	Gammaproteobacteria	Enterobacterales	Pectobacteriaceae	0	0	0	0	0	0	0	0	0	0	0	0	0	0	0	0	0	0	0	0	0	0	0	0	0	0	0	0	0	0	0	0	0	0	0	0	0	0	0	0	0	0	0	0
asv 08049	Bacteria	Proteobacteria	Gammaproteobacteria	Enterobacterales	Kangiellaceae	0.063743	0.387619	0.205831	0.0674082	0	0.155541	0.481712	0.52837	0.558214	0.25969	0.751678	1.49791	0	0	0	0.0452878	0.26326	0	0.663195	0.443811	0	0.339973	0.309523	0.526396	0.337803	0.275793	0.392267	0.566394	0.138349	0	0.181604	0	0	0	0.112994	0.341457	0.225904	0	0.0382793	0	0.030287	0.219575	0.113235	0.325882
asv 08050	Bacteria	Proteobacteria	Gammaproteobacteria	pItb-vmat-80	pItb-vmat-80 family	0	0	0	0	0	0	0	0	0	0	0	0	0	0	0	0	0	0	0	0	0.109884	0	0	0	0	0	0	0	0	0	0	0	0	0	0	0	0	0	0	0	0	0	0	0
asv 08051	Bacteria	Proteobacteria	Gammaproteobacteria	Pseudomonadales	Marinomonadaceae	0	0	0	0	0	0	0	0	0	0	0	0	0	0	0	0	0	0	0	0	0	0	0.101562	0	0.0623636	0.117551	0.179322	0.118873	0.171289	0	0	0	0.0211416	0	0	0	0	0	0	0	0.0681457	0.211442	0	0.0586587
asv 08077	Bacteria	Proteobacteria	Gammaproteobacteria	Acidiferrobacterales	Acidiferrobacteraceae	0	0	0	0	0	0	0	0	0	0	0.0536913	0.0370508	0	0	0	0	0	0	0.0162747	0	0	0	0	0	0	0	0.0224152	0	0	0	0	0	0	0	0	0	0	0	0	0	0	0	0	0
asv 08139	Bacteria	Proteobacteria	Alphaproteobacteria	Kiloniellales	Kiloniellaceae	0.0509944	0	0.0236199	0.0262143	0	0.0168152	0	0	0	0.0129845	0.0402685	0	0	0	0	0	0.0116144	0	0	0	0.0439536	0	0.0241815	0	0.0311818	0.0135636	0	0.0629327	0.0395283	0	0	0	0	0	0	0	0	0	0	0	0.0378587	0	0	0
asv 08152	Bacteria	Proteobacteria	Alphaproteobacteria	Caulobacterales	Hyphomonadaceae	3.39963	2.82734	2.73316	1.19088	1.25122	1.05936	1.58517	1.33894	1.9883	0.792053	1.1745	1.2015	9.31824	10.3275	2.80778	1.5262	1.59504	1.27331	2.32322	2.27933	2.30757	4.18023	4.50259	2.48703	1.24207	3.23266	0.907817	1.25865	1.4889	5.2001	7.48994	6.37917	3.88161	8.09532	6.05824	3.38779	4.46536	6.24453	8.87602	6.20973	2.52896	2.13069	4.15799	1.19924
asv 08154	Bacteria	Proteobacteria	Unknown Proteobacteria class	Unknown Proteobacteria order	Unknown Proteobacteria family	0	0	0	0	0	0	0	0	0	0	0	0	0	0	0	0.00905756	0	0.0151584	0	0	0	0	0	0	0	0	0	0	0.0131761	0	0	0	0	0	0	0.0133905	0	0	0	0	0	0	0	0.0130353
asv 08177	Bacteria	Proteobacteria	Alphaproteobacteria	SAR11 clade	Clade III	0	0	0	0	0	0	0.0392091	0	0.0425306	0	0.0671141	0	0.0360175	0	0	0	0	0	0	0	0	0	0	0	0	0	0	0.0349626	0	0	0	0.0927398	0.211416	0	0.112994	0.361543	0.135542	0.023577	0.0239246	0	0.159007	0.081324	0	0.169458
asv 08180	Bacteria	Proteobacteria	Gammaproteobacteria	Burkholderiales	Unknown Burkholderiales family	0	0	0	0	0	0	0	0.0120084	0	0	0	0	0	0	0	0	0	0	0	0	0	0.081402	0	0	0	0	0	0	0	0	0	0	0	0	0	0	0	0	0	0	0	0	0	0
asv 08192	Bacteria	Proteobacteria	Gammaproteobacteria	JG36-TzT-191	JG36-TzT-191 family	0	0	0	0	0	0	0	0	0	0	0	0	0	0	0	0	0	0	0	0	0	0	0	0	0	0	0	0	0.0329402	0	0	0	0	0	0	0	0	0	0	0	0	0	0	0
asv 08211	Bacteria	Proteobacteria	Gammaproteobacteria	Pseudomonadales	Halomonadaceae	0	0.0513025	0	0.0224694	0	0	0	0	0	0	0	0	0	0	0	0	0	0	0	0	0	0	0.0435266	0.14495	0	0.0678181	0	0	0	0	0	0	0	0	0	0	0	0	0	0	0	0	0	0
asv 08230	Bacteria	Proteobacteria	Alphaproteobacteria	Caulobacterales	Uncultured Caulobacterales	0	0	0	0	0	0	0	0	0	0	0	0	0	0	0	0	0	0	0	0	0	0	0	0	0.103939	0	0	0	0	0	0	0	0	0	0	0	0.060241	0	0	0	0	0	0.0317058	0
asv 08235	Bacteria	Proteobacteria	Gammaproteobacteria	SZB50	SZB50 family	0	0.0912045	0	0	0	0	0	0	0	0	0	0.0423437	0	0	0	0	0	0	0	0	0	0	0	0	0	0	0	0	0	0	0	0	0	0	0	0	0	0	0	0	0	0	0	0
asv 08256	Bacteria	Proteobacteria	Alphaproteobacteria	Rhizobiales	KF-JG30-B3	0	0	0	0	0	0	0	0.0780546	0	0	0	0	0	0	0	0	0	0	0	0	0	0	0.033854	0	0	0	0	0.0419551	0.0395283	0	0	0	0	0	0	0.0267809	0	0	0	0	0	0	0	0
asv 08325	Bacteria	Proteobacteria	Gammaproteobacteria	CHAB-XI-27	CHAB-XI-27 family	0	0	0	0	0	0	0	0	0	0	0	0	0	0	0	0	0	0	0	0	0	0	0	0	0	0	0	0	0	0	0	0	0	0	0	0	0	0	0	0	0	0	0	0
asv 08402	Bacteria	Proteobacteria	Gammaproteobacteria	Enterobacterales	Morganellaceae	0	0	0	0	0	0	0	0	0	0	0	0	0	0	0	0	0	0	0	0	0	0	0	0.190723	0	0	0	0	0	0	0	0	0	0	0	0	0	0	0	0	0	0	0	0
asv 08427	Bacteria	Proteobacteria	Alphaproteobacteria	Rhizobiales	C2U	0	0	0	0	0	0	0	0	0	0	0	0	0	0	0	0	0	0	0	0	0	0	0	0	0.0727575	0	0	0	0	0	0	0	0	0	0	0	0	0	0	0	0	0	0	0
asv 08440	Bacteria	Proteobacteria	Gammaproteobacteria	Xanthomonadales	Xanthomonadales family	0	0	0	0	0	0	0	0	0	0	0	0	0	0	0	0	0	0	0	0	0	0	0	0	0	0	0	0	0	0	0	0	0	0	0	0	0	0	0	0	0	0	0	0
asv 08454	Bacteria	Proteobacteria	Gammaproteobacteria	Thiotrichales	Thiotrichaceae	0.0339963	0.307815	0.192334	0.0711531	0	0.142929	0.0672156	0	0.127592	0	0	0	0.0308721	0	0	0	0	0.0303168	0.0691675	0.0876664	0.48349	0.354338	0.120907	0	0.322212	0.171806	0.0112076	0.195791	0.0856446	0.0489037	0.0588986	0	0.317125	0.195139	0.104302	0	0.150602	0.023577	0	0.0593422	0.0378587	0	0.262705	0.0912468
asv 08459	Bacteria	Proteobacteria	Gammaproteobacteria	CH2b56	CH2b56 family	0	0	0	0.037449	0	0.0294266	0	0	0.191388	0	0	0	0	0	0	0	0	0	0	0	0	0	0	0	0	0	0	0	0	0	0	0	0.0338266	0	0	0	0	0.0437858	0	0	0	0	0	0
asv 08470	Bacteria	Proteobacteria	Gammaproteobacteria	Burkholderiales	SC-I-84	0	0	0	0	0	0	0.0336078	0.0240168	0.0106326	0	0	0	0	0	0	0	0	0	0	0	0	0	0	0	0	0	0	0	0	0	0	0	0	0	0	0	0.060241	0	0	0	0	0	0	0
asv 08500	Bacteria	Proteobacteria	Gammaproteobacteria	Pseudomonadales	SAR86 clade	0.0297467	0	0	0	0.0132638	0	0	0	0	0	0	0	0	0	0.011999	0	0.0193573	0	0	0	0	0	0	0	0	0.0497332	0	0.0279701	0	0	0	0	0.0295983	0	0	0.1406	0	0.0303132	0	0	0.0227152	0.040662	0	0
asv 08515	Bacteria	Proteobacteria	Alphaproteobacteria	Rickettsiales	Candidatus Hepatincola	0	0	0	0	0	0	0	0	0	0	0	0	0	0	0	0	0	0	0	0	0	0	0	0	0	0	0	0	0	0	0	0	0	0	0	0	0	0	0	0	0	0	0	0
asv 08561	Bacteria	Proteobacteria	Alphaproteobacteria	Rhizobiales	Methyloligellaceae	0	0	0	0	0	0	0	0	0	0	0	0	0	0	0	0	0	0	0	0	0.0604362	0.0909787	0	0	0	0	0	0	0	0	0	0	0	0	0	0	0	0	0	0	0	0	0	0
asv 08681	Bacteria	Proteobacteria	Gammaproteobacteria	Pseudomonadales	Moraxellaceae	0.152983	0.039902	0.0236199	0.074898	0.331594	0.622162	0	0	0	0	0.241611	0	0.0102907	0.0764526	0	0.0181151	0	0.0202112	0.0325494	0.0109583	0.895555	0.205899	1.9587	4.7986	8.82964	4.29967	0.504343	0.363611	0	0.203766	0.90802	0.443826	0.0591966	0.833777	0	0	0	0.266083	0.277525	0.368769	0.136291	0.52454	0.507292	0
asv 08704	Bacteria	Proteobacteria	Gammaproteobacteria	Enterobacterales	Shewanellaceae	0.0892402	0	0	0.127327	0	0.0336304	0.229653	0.210147	0.547581	0.331104	0.610738	0.158789	0	0	0	0.0860468	0.0735579	0.0707392	0.0366181	0.0493124	0.17032	0.0574603	1.21391	0.122063	0.259848	0.11303	3.56402	3.07671	5.42855	0	0	0	0	0	0.451977	0.72978	0.331325	1.51903	0.368439	0	3.31264	7.42081	0.267234	6.94128
asv 08709	Bacteria	Proteobacteria	Gammaproteobacteria	JTB23	JTB23 family	0.0382458	0	0.0269942	0	0	0.100891	0	0	0.0318979	0	0	0.0635156	0	0	0.0959923	0	0.10453	0.0858976	0.0935796	0.142458	0.192297	0.0239418	0.0531992	0	0	0.0497332	0	0	0	0.13041	0	0	0.0549683	0.0827864	0.130378	0	0	0	0.0765587	0.101729	0.0492163	0	0.22194	0
asv 08738	Bacteria	Proteobacteria	Alphaproteobacteria	Rickettsiales	AB1	0	0	0	0.0262143	0	0	0.0504117	0	0	0.025969	0	0	0	0	0	0	0	0.0151584	0	0	0	0.277725	0.0967258	0	0.0883484	0	0	0	0	0.13041	0.0736232	0	0.215645	0.0532198	0	0	0.0225904	0.0168407	0	0.0593422	0	0	0.0135882	0
asv 08775	Bacteria	Proteobacteria	Alphaproteobacteria	Rhizobiales	Hyphomicrobiaceae	0.17848	0	0	0.0823877	0.0707401	0.0966874	0.30247	0.348244	0.329612	0.0129845	0	0.217012	0	0	0.137989	0.249083	0.205188	0.141478	0.516722	0.564353	0	0.272936	0.0435266	0.0534025	0.1715	0.045212	0.252171	0.153835	0.138349	0	0.0736232	0	0	0.212879	0.27814	0.247724	0.286145	0	0.0669889	0.0890132	0.0416446	0.0650592	0.131352	0.215082
asv 08841	Bacteria	Proteobacteria	Alphaproteobacteria	SAR11 clade	Clade I	0.263471	0.039902	0	0.0449388	0.0884251	0.063057	0.168039	0.132092	0	0	0.234899	0.349336	0.0874711	0.108308	0.131989	0.0634029	0.058072	0	0	0.109583	0	0.105344	0	0.0305157	0.0675605	0	0.112076	0.118873	0	0.0896569	0.0539904	0	0.169133	0	0.173837	0.214247	0	0	0	0	0.087075	0	0	0
asv 08867	Bacteria	Proteobacteria	Gammaproteobacteria	Pseudomonadales	Alcanivoracaceae	0	0	0	0	0	0	0	0	0	0	0	0	0	0	0	0	0	0	0	0	0	0	0	0.434849	0	0	0	0	0	0	0	0	0	0.0591331	0	0	0	0	0	0	0	0	0	0
asv 08897	Bacteria	Proteobacteria	Gammaproteobacteria	Burkholderiales	MWH-UniP1 aquatic group	0	0	0	0	0	0	0	0	0	0	0	0	0	0	0	0	0	0	0	0	0	0	0	0	0	0	0	0	0	0	0	0	0	0	0	0	0	0	0	0	0	0	0	0
asv 08899	Bacteria	Proteobacteria	Alphaproteobacteria	Paracaedibacterales	Paracaedibacteraceae	0	0	0	0	0	0.021019	0	0	0	0	0	0	0	0	0	0	0	0.025264	0	0.071229	0	0.0478835	0.425594	0	0.0415757	0.461163	0.0616419	0	0.0395283	0	0.00981643	0.0264971	0.038055	0	0.121686	0.0334762	0.158133	0	0.0478492	0.0296711	0	0	0	0
asv 08962	Bacteria	Proteobacteria	Alphaproteobacteria	Rhodospirillales	Uncultured Rhodospirillales	0	0	0	0	0	0	0	0	0	0	0	0	0	0	0	0	0.0619435	0	0	0	0	0.158016	0	0	0	0	0.0504343	0.0349626	0.0724685	0	0	0	0	0	0.0434594	0	0	0	0.00956984	0.0339098	0.0227152	0	0	0
asv 08963	Bacteria	Proteobacteria	Gammaproteobacteria	Acidithiobacillales	Acidithiobacillaceae	0	0	0	0	0	0	0	0	0	0	0	0	0	0	0	0	0	0	0	0	0	0	0	0	0	0	0	0	0	0	0	0	0	0	0.069535	0	0	0	0	0	0	0	0	0
asv 08966	Bacteria	Proteobacteria	Gammaproteobacteria	Enterobacterales	Unknown Enterobacterales family	0	0	0	0	0.0132638	0	0	0	0	0	0	0	0	0	0	0	0	0	0	0	0	0	0	0	0	0	0	0	0	0	0	0	0	0	0	0	0	0	0	0	0	0	0	0.0456234
asv 09003	Bacteria	Proteobacteria	Alphaproteobacteria	Micavibrionales	Micavibrionaceae	0	0	0	0	0	0	0	0	0.10101	0	0	0.0264648	0	0	0	0.0634029	0	0	0.0447555	0	0	0	0.0773807	0	0.0415757	0.0859029	0.689269	0.713237	0.698333	0	0	0	0.0718816	0.0118266	0.217297	0.0736476	0	0.0168407	0	0.0974907	0	0.020331	0.0362352	0
asv 09066	Bacteria	Proteobacteria	Alphaproteobacteria	Micavibrionales	Uncultured Micavibrionales	0	0	0.0573627	0.0337041	0.168008	0.021019	0.112026	0.0360252	0	0.168798	0.241611	0	0.174942	0.267584	0.437965	0.6295	0.402633	0.207165	0.0528928	0.230124	0.20878	0.301666	0.217633	0.267013	0.11953	0.045212	0	0	0	0.195615	0.152155	0.384208	0.143763	0.0473065	0.225989	0	0.195783	0.663523	0.598115	0.216175	0.386159	0.126052	0.30347	0.123835
asv 09074	Bacteria	Proteobacteria	Gammaproteobacteria	Pseudomonadales	Pseudohongiellaceae	0.492946	0.541527	0.256445	0.0674082	0.336016	0.693627	0.38649	0.156109	0.377459	0.11686	0.355705	0.645742	0.0926164	0.375892	0.461963	0.452878	0.700736	0.606336	0.614371	0.367103	0.44503	0.153227	0.401412	0.839182	0.478121	0.646532	0.330625	0.349626	0.362343	0.562393	0.726416	0.662427	0.951374	1.16492	1.55585	0.776647	1.37048	0.404176	1.45462	1.47084	0.306656	0.496076	1.1097	0
asv 09075	Bacteria	Proteobacteria	Gammaproteobacteria	Pseudomonadales	Cellvibrionaceae	0.263471	0	0	0.314571	0.0265275	0.0798722	0.341679	0.234164	0.536948	0.396027	0.375839	0.582226	0	0	0	0.0724605	0.0619435	0.0960032	0.21564	0.0438332	0.324158	0.282513	0.270832	0.877327	0.0883484	0.0271272	1.31129	1.60129	2.07524	0	0	0	0.02537	0.0473065	1.13864	0.582485	0.60241	0.0303132	0	0	0	0.309031	0.0135882	0.378023
asv 09095	Bacteria	Proteobacteria	Gammaproteobacteria	Burkholderiales	Alcaligenaceae	0	0	0	0	0.499602	0.218598	0.156836	0.0720504	0.0637959	0.0324612	0	0.0688086	0	0	0	0	0	0	0	0	0	0.0909787	0.0531992	0.21361	0	0.144679	0	0.0209776	0	0.0570544	0	0.0397456	0.0676533	0.0413932	0	0	0	0	0.0334944	0	0	0	0	0
asv 09117	Bacteria	Proteobacteria	Alphaproteobacteria	Parvibaculales	Parvibaculaceae	0	0	0	0	0	0	0	0	0	0	0	0	0	0	0	0	0	0	0	0	0.164826	0.124497	0.159598	0.267013	0.0415757	0.0723393	0	0	0	0	0.598802	0.344462	0	0.118266	0	0	0.128012	0	0	0.101729	0	0	0.0543527	0.0456234
asv 09221	Bacteria	Proteobacteria	Gammaproteobacteria	CCD24	CCD24 family	0	0	0	0	0	0	0.0392091	0	0	0.0324612	0	0	0	0	0	0	0	0	0	0	0	0	0	0	0	0	0	0.0349626	0	0	0	0	0	0	0	0	0	0	0	0	0	0	0	0
asv 09222	Bacteria	Proteobacteria	Alphaproteobacteria	Rickettsiales	Rickettsiaceae	0.0722421	0.159608	0.0708598	0.0599184	0.0618976	0.113503	0	0	0	0.0324612	0	0.0317578	0.267559	0	1.12191	0.190209	0.13163	0.176848	0.0528928	0.120541	0	0.426164	0.188615	0	0.374181	0.330048	0	0	0	0.945472	0.593894	1.51033	0.224101	0.171486	0	0.0535619	0	0.101044	0.0622039	0.26704	0.136291	0	0.0362352	0
asv 09238	Bacteria	Proteobacteria	Gammaproteobacteria	Pseudomonadales	KI89A clade	0.0382458	0.501625	0.151842	0.108602	0.114953	0.184967	0.184843	0.102071	0.191388	0.0324612	0	0.0635156	0.0874711	0.108308	0.239981	0.176622	0.360046	0.21727	0.333632	0.487645	0.175815	0.100555	0.222469	0.686604	0.207879	0.424993	0.0728495	0	0.197641	0.285272	0.461372	0.463699	0.17759	0.774644	0.425902	0.1406	0.64006	0.293028	0.464137	0.504408	0.087075	0.300899	0.692998	0
asv 09285	Bacteria	Proteobacteria	Alphaproteobacteria	Caulobacterales	Parvularculaceae	0	0	0	0	0	0.042038	0	0.0540378	0	0	0.0604027	0	0.0771803	0.0573395	0.0539957	0.122277	0.13163	0	0.166816	0.142458	0	0	0.174106	0	0.296227	0.135636	0.0784533	0.104888	0	0.065205	0.107981	0.145734	0	0	0.269448	0.0669523	0	0.138094	0.153117	0.046626	0.0908609	0.0731916	0.0588821	0.13687
asv 09296	Bacteria	Proteobacteria	Alphaproteobacteria	Tistrellales	Geminicoccaceae	0	0	0	0	0	0	0	0	0	0	0	0	0	0	0	0	0	0	0	0	0.0659304	0	0.0145089	0	0.0259848	0.022606	0	0	0	0	0	0	0	0	0	0	0	0	0	0	0	0	0.0181176	0
asv 09321	Bacteria	Proteobacteria	Gammaproteobacteria	Run-SP154	Run-SP154 family	0	0	0	0	0	0	0	0	0	0	0	0	0	0	0	0	0	0	0	0	0	0	0	0	0	0.0180848	0	0	0	0	0	0	0	0	0	0	0	0	0	0	0	0	0	0
asv 09342	Bacteria	Proteobacteria	Gammaproteobacteria	Chromatiales	Unknown Chromatiales family	0	0	0	0.0037449	0	0	0	0.0060042	0	0.025969	0	0	0	0	0	0	0	0	0	0	0	0	0	0	0	0	0	0	0	0	0	0	0	0	0	0	0	0	0	0	0	0	0	0
asv 09380	Bacteria	Proteobacteria	Gammaproteobacteria	EV818SWSAP88	EV818SWSAP88 family	0	0	0.0168714	0	0	0	0	0	0	0	0	0	0	0	0	0	0	0	0	0	0	0	0	0.106805	0.0311818	0.045212	0.0280191	0	0.0263522	0	0	0	0.0422833	0	0	0	0	0	0	0	0	0	0	0
asv 09383	Bacteria	Proteobacteria	Gammaproteobacteria	Burkholderiales	TRA3-20	0	0	0	0	0	0	0	0	0	0	0	0	0	0	0	0	0	0	0	0	0	0.0957671	0	0	0	0	0.0560381	0	0	0	0	0	0	0	0	0	0	0	0	0	0	0	0	0
asv 09389	Bacteria	Proteobacteria	Gammaproteobacteria	Thiomicrospirales	Thiomicrospiraceae	0	0	0	0	0	0	0.0224052	0	0	0	0	0.153496	0	0	0	0	0.0193573	0	0	0	0.7582	0.119709	0.0725444	0.236497	0.181894	0	0.0168114	0.0279701	0	0	0	0	0	0.0236532	0	0	0	0	0	0	0	0	0	0.0391058
asv 09404	Bacteria	Proteobacteria	Alphaproteobacteria	Defluviicoccales	Uncultured Defluviicoccales	0	0	0	0	0	0	0	0	0	0	0	0	0	0	0	0.0226439	0.0348432	0	0.0325494	0.0547915	0	0.067037	0	0	0	0	0	0	0	0	0	0	0	0.0354799	0.147762	0.0200857	0	0	0	0	0	0	0.0543527	0
asv 09405	Bacteria	Proteobacteria	Alphaproteobacteria	SAR11 clade	Unknown SAR11 clade family	0	0	0	0	0	0	0	0	0	0	0	0	0	0	0	0	0	0	0	0	0	0	0	0	0	0.0994665	0.0952648	0	0.0592924	0	0	0	0.114165	0	0	0.0937333	0	0	0	0.0339098	0	0	0.0679409	0.104282
asv 09408	Bacteria	Proteobacteria	Gammaproteobacteria	NKB5	NKB5 family	0.0382458	0	0	0	0	0.0126114	0	0	0	0	0	0	0	0	0	0	0	0	0	0	0	0	0	0	0	0	0	0	0	0	0	0	0	0	0	0	0	0	0	0.0296711	0	0	0	0
asv 09410	Bacteria	Proteobacteria	Gammaproteobacteria	Enterobacterales	Alteromonadaceae	0.310216	0	0.408287	0.423173	0.411177	0.748276	2.01647	1.82528	2.62626	1.42829	1.08725	1.88959	0.694623	0.458716	0.107991	0.303428	0.150987	0.121267	1.07413	0.575311	1.01643	0.890634	2.51004	4.79097	1.35121	1.31115	3.25581	3.77596	3.33355	1.01883	1.07981	0.642554	2.49471	0.632724	0.521512	0.214247	0.271084	1.18895	1.0479	0.330621	1.73393	2.8626	0.326116	3.44783
asv 09469	Bacteria	Proteobacteria	Alphaproteobacteria	Rhizobiales	Rhizobiaceae	11.682	11.6913	10.0722	14.0808	16.8671	15.5583	16.0869	17.2801	8.75598	16.2566	17.9866	9.71259	14.69	17.7115	16.6667	14.8136	17.5958	15.7698	16.9827	16.821	4.62063	3.87857	4.33332	6.7516	5.41004	5.28077	1.67554	1.92993	1.62725	12.2259	8.44213	9.85029	6.36364	9.24842	4.88483	4.94778	6.99548	6.54092	5.79932	8.26128	3.78587	3.37494	4.39351	4.43851
asv 09503	Bacteria	Proteobacteria	Gammaproteobacteria	Tenderiales	Tenderiaceae	0	0	0	0	0	0	0	0	0	0	0	0	0	0	0	0	0	0	0	0	0	0.0239418	0.0967258	0	0	0.0180848	0	0	0	0	0	0	0	0	0	0	0	0	0	0	0	0	0	0
asv 09504	Bacteria	Proteobacteria	Gammaproteobacteria	Pseudomonadales	Oceanospirillaceae	0	0	0	0	0	0	0	0	0	0	0	0	0	0	0	0	0	0	0	0	0.164826	0	0	0.167836	0	0.0497332	0	0.11188	0	0	0	0	0	0	0	0.0803428	0	0	0	0	0	0	0	0
asv 09505	Bacteria	Proteobacteria	Gammaproteobacteria	Xanthomonadales	Xanthomonadaceae	0	0	0	0	0	0	0	0	0	0	0	0	0	0	0	0	0	0	0	0	0	0	0	0	0	0.045212	0.0280191	0	0	0	0	0	0.0761099	0	0	0	0	0	0	0	0	0	0	0
asv 09542	Bacteria	Proteobacteria	Alphaproteobacteria	Kordiimonadales	Kordiimonadaceae	0	0	0	0	0.0221063	0	0	0.0540378	0.0691122	0.0584302	0.100671	0.132324	0	0	0	0	0	0	0.0447555	0.175333	0	0.0239418	0	0	0	0	0	0.132858	0	0	0	0	0	0.0295666	0.191221	0.0937333	0	0.309869	0.0526341	0.046626	0.306656	0.207376	0.253646	0.052141
asv 09551	Bacteria	Proteobacteria	Alphaproteobacteria	Acetobacterales	Acetobacteraceae	0	0	0	0	0	0	0	0	0	0	0	0	0	0	0	0	0	0	0	0	0	0.0430952	0	0	0	0	0	0	0	0	0	0	0	0	0	0	0	0	0	0	0.0567881	0	0	0
asv 09553	Bacteria	Proteobacteria	Alphaproteobacteria	Rhodospirillales	Rhodospirillaceae	0	0	0	0	0	0	0	0	0	0	0	0	0	0	0	0	0	0	0	0.0164375	0	0	0.0483629	0	0	0	0	0	0	0	0	0	0	0	0	0	0	0	0	0	0	0	0	0
asv 09639	Bacteria	Proteobacteria	Gammaproteobacteria	Salinisphaerales	Salinisphaeraceae	0	0	0	0	0	0	0	0	0	0	0	0	0	0	0	0	0	0	0	0	0	0	0	0	0	0.0271272	0	0	0	0	0	0	0	0	0	0	0	0	0	0	0	0	0	0
asv 09657	Bacteria	Proteobacteria	Gammaproteobacteria	Unknown Gammaproteobacteria order	Unknown Gammaproteobacteria family	0.293218	0.125406	0.097854	0.247163	0.0840039	0.264839	0.0728169	0.090063	0.0425306	0	0.161074	0.0582226	0.329303	0.18476	0.179986	0.18568	0.108401	0.101056	0.248189	0.213687	0.609857	0.430952	0.0870532	0.381446	0.145515	0.592278	2.17988	0	0.0527044	0.464586	0.319034	0.437202	0.553911	0.544025	1.38201	0.167381	0.0150602	0.0538902	0	0.127162	0.087075	0	0.37141	0
asv 09692	Bacteria	Proteobacteria	Alphaproteobacteria	Rhodospirillales	Thalassospiraceae	0	0	0	0	0	0	0	0	0.0744285	0.0714147	0.161074	0.0793945	0	0	0	0	0	0	0.012206	0	0	0	0	0	0	0	0.0280191	0	0	0	0	0	0	0	0	0	0	0	0	0	0	0	0	0
asv 09694	Bacteria	Proteobacteria	Alphaproteobacteria	Rickettsiales	SM2D12	0.0339963	0	0	0.0823877	0.0397913	0	0	0	0	0.0973836	0.0872483	0	0.0668896	0.0254842	0.0479962	0	0	0.0353696	0	0	0	0	0	0	0	0.0632969	0	0	0	0.146711	0.0588986	0.0596184	0	0	0	0.0401714	0	0.0875716	0	0.0890132	0.0984326	0	0.0271764	0
asv 09738	Bacteria	Proteobacteria	Gammaproteobacteria	HOC36	HOC36 family	0	0	0	0.134816	0.0265275	0.0966874	0	0	0	0	0	0	0	0	0	0	0	0	0	0.0109583	0	0.0383068	0.0967258	0	0.0779545	0.0587757	0	0	0	0	0	0	0.0803383	0	0	0	0	0	0	0	0	0	0	0
asv 09748	Bacteria	Proteobacteria	Gammaproteobacteria	Pseudomonadales	Litoricolaceae	0	0	0	0	0	0	0	0	0	0	0	0	0	0	0	0	0	0	0	0	0	0	0	0	0	0	0	0	0	0	0	0	0	0	0	0	0	0	0	0	0	0	0	0
asv 09749	Bacteria	Proteobacteria	Gammaproteobacteria	SS1-B-07-19	SS1-B-07-19 family	0	0	0	0	0	0	0	0	0	0.0324612	0	0	0	0	0	0.14945	0.0929152	0.0960032	0.0569615	0.0767081	0	0	0	0	0	0	0	0	0	0.179314	0.142338	0.152358	0.262156	0.206966	0	0.127209	0.105422	0.421017	0.794296	0.66548	0.177936	0.17078	0.860585	0
asv 09768	Bacteria	Proteobacteria	Alphaproteobacteria	AT-s3-44	AT-s3-44 family	0	0.21091	0	0	0.0397913	0	0	0	0	0	0	0	0	0	0	0	0	0	0.0447555	0	0	0.138862	0	0	0	0	0	0	0	0	0	0	0	0	0.069535	0	0	0	0	0	0	0	0	0
asv 09787	Bacteria	Proteobacteria	Gammaproteobacteria	Arenicellales	Arenicellaceae	0.131736	0.176709	0	0.161031	0.216642	0.151337	0.0784182	0.0960672	0.0318979	0.155814	0.127517	0.0635156	0.108052	0.235729	0.257979	0.430234	0.665892	0.485069	0.109854	0.115062	0.340641	0.134074	0.111235	0.526396	0.181894	0.198933	0.173718	0.0978953	0.118585	0.505339	0.363208	0.278219	0.718816	0.85743	0.312907	0.0736476	0.143072	0	0.133978	0.186504	0.117362	0	0.203823	0.0716939
asv 09792	Bacteria	Proteobacteria	Gammaproteobacteria	Ga0077536	Ga0077536 family	0	0	0	0	0	0	0	0	0	0	0	0	0	0	0	0	0	0	0.0691675	0	0	0.0430952	0	0	0.0571666	0	0	0	0	0	0.0932561	0	0	0	0	0	0.0828313	0	0.0382793	0.127162	0.0454305	0	0.199293	0
asv 09794	Bacteria	Proteobacteria	Alphaproteobacteria	Rhizobiales	Stappiaceae	0	0.165308	0	0.074898	0.0707401	0	0	0	0	0	0	0.0476367	0	0	0	0	0	0	0	0	0.0494478	0	0.111235	0.236497	0	0	0	0	0.111997	0	0.0638068	0	0	0	0	0	0	0	0	0	0	0	0	0
asv 09813	Bacteria	Proteobacteria	Gammaproteobacteria	Beggiatoales	Beggiatoaceae	0	0	0	0	0	0	0	0	0	0	0	0	0	0	0	0	0	0	0	0	0	0	0	0	0	0	0	0	0	0	0	0	0	0	0	0	0	0	0	0	0	0	0	0
asv 09833	Bacteria	Proteobacteria	Alphaproteobacteria	Micropepsales	Micropepsaceae	0	0	0	0	0	0	0	0	0	0	0	0	0	0	0	0	0	0	0	0	0	0	0	0	0	0	0	0	0	0	0	0	0	0	0	0	0	0	0	0	0	0	0	0
asv 09835	Bacteria	Proteobacteria	Alphaproteobacteria	Rickettsiales	Unknown Rickettsiales family	0	0	0.0269942	0.112347	0.238748	0.290062	0.268862	0.132092	0.111643	0	0	0	0	0	0.215983	0.0362302	0.0851723	0.050528	0.0773049	0.0164375	0	0.100555	0.101562	0	0.0883484	0.0497332	0	0	0.0527044	0	0	0.0463699	0.160677	0.0295666	0	0	0	0.0404176	0	0	0	0	0	0
asv 09885	Bacteria	Proteobacteria	Gammaproteobacteria	Burkholderiales	Oxalobacteraceae	0	0	0	0	0	0	0	0	0	0	0	0	0	0	0	0	0	0	0	0	0	0	0.0145089	0	0	0	0	0	0	0	0	0	0	0	0	0	0	0	0	0	0	0	0	0
asv 09898	Bacteria	Proteobacteria	Alphaproteobacteria	Parvibaculales	Uncultured Parvibaculales	0	0	0	0	0	0	0	0	0	0	0	0	0	0	0	0	0	0	0	0	0	0	0	0	0	0	0	0	0	0	0	0	0	0	0	0	0.060241	0	0	0	0	0	0.0181176	0.0847292
asv 10038	Bacteria	Proteobacteria	Gammaproteobacteria	Pseudomonadales	MBAE14	0	0	0	0	0	0	0	0	0	0	0	0	0	0	0	0	0	0	0	0	0	0	0	0	0	0	0	0	0	0	0	0	0	0	0	0	0	0	0	0	0	0	0	0
asv 10107	Bacteria	Proteobacteria	Gammaproteobacteria	Chromatiales	Sedimenticolaceae	0	0.125406	0	0	0	0.0168152	0	0	0	0	0	0	0	0	0	0	0	0	0	0	0	0	0.0290177	0.289899	0.0935454	0.022606	0	0	0	0	0	0	0.0338266	0	0	0	0	0	0	0	0	0	0	0
asv 10256	Bacteria	Proteobacteria	Gammaproteobacteria	Pseudomonadales	Oleiphilaceae	0.0509944	0	0	0	0.0574763	0.0798722	0	0	0.0850611	0.0324612	0.0536913	0.121738	0	0.00637105	0	0	0	0	0.0284808	0.0438332	0.197791	0.474047	0.943077	0.389075	0.75356	0.596799	0.565985	0.524439	0.691745	0	0	0.0132485	0.300211	0.0709597	0.121686	0.0937333	0	0	0.0956984	0	0.106004	0.349693	0	0.202047
asv 10270	Bacteria	Proteobacteria	Gammaproteobacteria	Enterobacterales	Moritellaceae	0	0	0	0	0	0	0	0	0	0	0	0	0	0	0	0	0	0.0151584	0	0	0	0	0	0	0	0	0	0	0	0	0	0	0	0	0	0	0	0	0	0	0	0	0	0
asv 10311	Bacteria	Proteobacteria	Gammaproteobacteria	Burkholderiales	Comamonadaceae	0.250722	0.119706	0.188959	0.0823877	0.137059	0.252228	0.156836	0.0480336	0.217969	0	0	0.0423437	0.241832	0.165647	0.107991	0.181151	0.464576	0.242534	1.2735	0.553394	1.31861	0.632063	1.10267	2.32682	1.22648	1.28402	0.750911	0.545416	0.869623	0.293422	0.27486	0.264971	0.904863	0.266099	0.625815	0.71639	0.685241	0.390704	0.636394	0.534079	0.6966	0.211442	0.611468	0.143388
asv 10313	Bacteria	Proteobacteria	Gammaproteobacteria	Ectothiorhodospirales	Ectothiorhodospiraceae	0.0892402	0.176709	0.074234	0	0.0442126	0.063057	0.0448104	0	0.015949	0	0	0.121738	0	0	0	0	0	0	0	0	0.0988957	0.440529	0.459448	0	0.176697	0.275793	0.173718	0.209776	0.0988207	0.122259	0.171788	0.198728	0.038055	0.153746	0.165146	0.354847	0.150602	0.0269451	0.0669889	0.0635809	0	0.081324	0	0.149905
asv 10324	Bacteria	Proteobacteria	Gammaproteobacteria	Burkholderiales	Rhodocyclaceae	0.0594935	0	0	0	0	0	0	0	0	0	0	0	0	0	0	0	0	0	0	0	0	0.0430952	0	0	0	0	0	0	0	0	0	0	0	0	0	0	0	0	0	0	0	0	0	0
asv 10328	Bacteria	Proteobacteria	Alphaproteobacteria	Puniceispirillales	EF100-94H03	0	0	0.0134971	0	0	0	0	0	0	0	0	0	0	0	0	0	0	0	0	0	0	0	0	0	0	0	0	0	0	0	0	0	0.0169133	0	0	0	0	0	0	0	0	0	0	0
asv 10330	Bacteria	Proteobacteria	Gammaproteobacteria	CCM19a	CCM19a family	0	0	0	0	0	0	0	0	0	0	0	0	0	0	0	0	0	0	0	0	0	0	0	0	0	0	0.0168114	0	0	0	0	0	0	0	0	0	0	0	0	0	0	0	0	0
asv 10365	Bacteria	Proteobacteria	Alphaproteobacteria	Puniceispirillales	Uncultured Puniceispirillales	0	0	0	0.0599184	0.0486338	0.042038	0	0	0	0	0	0	0	0	0	0	0.058072	0.111162	0.0406868	0.0547915	0.0769189	0.081402	0.0628718	0	0.114333	0.0497332	0	0	0	0.0896569	0.0834397	0	0	0.0886997	0.0956106	0.0267809	0	0	0	0.182265	0	0	0.045294	0
asv 10393	Bacteria	Proteobacteria	Alphaproteobacteria	Rhizobiales	Labraceae	0	0	0	0	0	0	0	0	0	0	0	0	0	0	0	0	0	0	0	0	0	0	0	0	0	0	0.0448305	0	0	0	0	0	0	0	0	0	0	0	0	0	0	0	0	0
asv 10404	Bacteria	Proteobacteria	Gammaproteobacteria	UBA4486	UBA4486 family	0	0	0	0	0	0	0	0	0	0	0	0	0	0	0	0	0	0	0	0	0	0	0.0677081	0	0.109136	0.0316484	0	0	0	0.203766	0.19142	0	0.164905	0.100526	0	0.0937333	0	0.286292	0.306235	0.343337	0.159007	0	0.158529	0
asv 10410	Bacteria	Proteobacteria	Gammaproteobacteria	Pseudomonadales	Nitrincolaceae	0.0764916	0	0.0337427	0	0	0.0672608	0.0448104	0	0.430622	0.175291	0	0.100566	0.0463082	0	0	0.167565	0.205188	0.171795	0.101717	0.0767081	0.423054	0.656005	0.585191	0.663717	0.285833	0.194412	3.55282	2.60821	2.68134	0	0.0981643	0	0.17759	0.094613	1.43416	18.0102	1.68675	0	0.105268	0.0678196	0	0.394421	0.0815291	0.306329
asv 10423	Bacteria	Proteobacteria	Gammaproteobacteria	Granulosicoccales	Granulosicoccaceae	0.348462	0.473123	0.249696	0.0486837	0.128216	0.168152	0.274464	0.22816	0.255183	0.136337	0.154362	0.201133	0.231541	0.146534	0.263979	0.199266	0.26326	0.247587	0.386525	0.460249	0	0.0861904	0.0628718	0.28227	0.11953	0.0587757	0.0672457	0	0	0.154862	0.127614	0.105988	0	0.153746	0.173837	0.241028	0.0978916	0.0538902	0.0669889	0.093252	0.0227152	0.0935225	0.108705	0.228117
asv 10475	Bacteria	Proteobacteria	Gammaproteobacteria	Burkholderiales	Burkholderiaceae	0.0892402	0	0.138345	0.0674082	0.150323	0.0672608	0.375287	0.288202	0.233918	0.129845	0.208054	0.0688086	0.133779	0	0.149988	0.208324	0.197445	0.197059	0.467898	0.668457	0.0604362	0.32082	0.207961	0.0839182	0.0571666	0.108509	0	0	0	0.203766	0.176696	0.198728	0.0676533	0.12418	0.104302	0.120514	0.158133	0.215561	0.186612	0.178026	0.102219	0.081324	0.14947	0.1108
asv 10545	Bacteria	Proteobacteria	Gammaproteobacteria	Pseudomonadales	Porticoccaceae	0	0	0	0	0	0	0	0	0	0	0	0	0	0	0	0	0	0	0	0	0.186803	0.0766137	0.033854	0	0.0311818	0	0	0	0	0	0	0	0	0	0	0	0	0	0	0	0	0	0	0
asv 10550	Bacteria	Proteobacteria	Alphaproteobacteria	Zavarziniales	Uncultured Zavarziniales	0	0	0	0	0	0	0	0	0	0	0	0	0	0	0	0	0	0	0	0	0	0.0287301	0	0	0	0	0	0	0	0	0	0	0	0	0	0	0	0	0	0	0	0	0	0
asv 10560	Bacteria	Proteobacteria	Gammaproteobacteria	Pseudomonadales	Saccharospirillaceae	0	0	0.0472398	0	0	0	0.0224052	0	0.0318979	0	0	0.14291	0	0	0	0	0.0503291	0	0	0	0.296687	0.225053	0.33854	0.152579	0.202682	0.221539	1.09835	0.950982	0.84327	0	0	0	0	0	0.121686	0.227638	0.143072	1.43146	0.382793	0.0593422	3.47164	2.53731	0.122294	0.651763
asv 10566	Bacteria	Proteobacteria	Gammaproteobacteria	Xanthomonadales	Uncultured Xanthomonadales	0	0	0	0	0.0265275	0	0.0168039	0.0180126	0	0	0	0	0	0	0	0	0	0	0	0	0	0	0	0	0	0	0	0	0	0	0	0	0	0	0	0	0	0	0	0	0	0	0	0
asv 10571	Bacteria	Proteobacteria	Alphaproteobacteria	Rhizobiales	Beijerinckiaceae	0.0424953	0	0	0.0524286	0	0.042038	0	0	0	0	0.0536913	0.0846874	0	0	0	0	0.10453	0.0707392	0.142404	0.0876664	0.115378	0	0	0	0	0	0	0	0	0	0	0	0	0	0.121686	0.0669523	0	0.0168407	0	0	0	0	0	0
asv 10580	Bacteria	Proteobacteria	Alphaproteobacteria	Micavibrionales	Unknown Micavibrionales family	0	0	0	0	0	0	0	0	0	0	0	0	0	0	0	0	0	0	0.0284808	0.0273958	0	0	0	0	0	0	0	0	0	0	0	0	0	0	0	0	0	0	0.157902	0	0	0	0	0
asv 10581	Bacteria	Proteobacteria	Alphaproteobacteria	Kordiimonadales	Uncultured Kordiimonadales	0	0	0	0	0	0	0	0	0.0265816	0	0	0	0	0	0	0.0181151	0.108401	0.0454752	0.0447555	0.0602707	0	0.0909787	0.082217	0	0.124727	0.0678181	0.0392267	0	0.0527044	0.065205	0.147246	0.119237	0	0.354799	0.286832	0.187467	0.368976	0	0	0.1314	0	0.081324	0.194764	0
asv 10591	Bacteria	Proteobacteria	Gammaproteobacteria	SS1-B-09-64	SS1-B-09-64 family	0	0	0	0	0	0	0	0	0	0	0	0	0	0	0	0	0	0	0	0	0	0	0	0	0	0	0	0	0	0	0	0	0.0465116	0	0	0	0	0	0	0	0	0	0	0
asv 10594	Bacteria	Proteobacteria	Gammaproteobacteria	Enterobacterales	Colwelliaceae	0.259221	0.182409	0.283439	1.24331	1.53418	4.07769	1.47314	1.50705	2.38703	1.48672	1.7651	2.04838	0	0.0891947	0	0.0996332	0.26326	0.12632	0.260395	0.12602	1.58233	3.57211	6.01635	3.34147	3.23771	3.94249	17.411	19.0546	13.1563	0.171163	0.196329	0.364335	2.13108	1.31276	3.99826	2.79861	1.40813	3.48265	2.18671	0.224652	4.76263	20.3025	2.59534	26.4681
asv 10626	Bacteria	Proteobacteria	Gammaproteobacteria	Burkholderiales	Neisseriaceae	0	0.0114006	0	0.0224694	0	0	0	0	0	0	0	0	0	0	0	0	0	0	0	0	0	0	0	0	0	0	0	0	0	0	0	0	0	0	0	0	0	0	0	0	0	0	0	0
asv 10637	Bacteria	Proteobacteria	Alphaproteobacteria	Thalassobaculales	Thalassobaculaceae	0	0	0	0	0.0397913	0	0	0	0	0	0	0	0	0	0	0	0	0	0	0	0	0	0	0	0	0	0	0	0	0	0	0	0	0	0	0	0	0	0	0	0	0	0	0
asv 10668	Bacteria	Proteobacteria	Gammaproteobacteria	Enterobacterales	Pseudoalteromonadaceae	2.35424	0.176709	0.074234	25.7874	12.7421	5.04036	4.13376	2.73191	4.76342	3.8499	2.54362	3.47748	0	0.0637105	0	0.511752	0.309717	0.25264	0.716088	0.241083	0.637328	0.746983	1.51376	1.38847	1.11735	0.406908	6.08574	4.55213	6.41676	0	0	0.072867	0.211416	0	0.869187	0.749866	0.745482	5.43281	1.05747	0.216175	4.44461	7.16464	0.928526	5.85283
asv 10696	Bacteria	Proteobacteria	Alphaproteobacteria	Puniceispirillales	SAR116 clade	0.0212477	0.114006	0.0506141	0	0.0397913	0.0924836	0.0224052	0.0480336	0	0	0.0671141	0.0952734	0	0	0	0	0.0425861	0.0202112	0.0162747	0	0	0.0287301	0	0	0.103939	0.0497332	0	0	0	0	0	0	0	0	0	0	0	0	0	0	0	0	0	0
asv 10706	Bacteria	Proteobacteria	Alphaproteobacteria	Rickettsiales	Midichloriaceae	0	0	0	0	0	0	0	0	0	0	0	0	0	0	0	0	0	0	0	0	0	0.311243	0	0	0	0.0316484	0	0	0	0.0489037	0	0	0	0	0	0	0	0	0	0	0	0	0	0
asv 10728	Bacteria	Proteobacteria	Gammaproteobacteria	Nitrosococcales	Methylophagaceae	0	0	0	0	0	0	0	0	0	0	0	0	0	0	0	0	0	0	0	0	0	0	0.275669	0	0	0	0	0	0	0	0	0	0	0	0	0	0	0	0	0	0	0	0	0
asv 10741	Bacteria	Proteobacteria	Gammaproteobacteria	Burkholderiales	Hydrogenophilaceae	0.063743	0	0	0	0	0	0	0	0	0	0	0	0	0	0	0	0	0	0	0	0	0	0	0	0	0	0	0	0	0	0	0	0	0	0	0	0	0	0	0	0	0	0	0
asv 10753	Bacteria	Proteobacteria	Gammaproteobacteria	Enterobacterales	Psychromonadaceae	0.0679925	0	0	0	0	0.0252228	0	0	0.0691122	0	0	0	0	0	0	0	0.0309717	0	0	0	0	0	0	0	0	0.0542545	0	0	0	0	0	0	0.0634249	0	0	0.100428	0	0.0303132	0	0	0	0	0	0
asv 10778	Bacteria	Proteobacteria	Gammaproteobacteria	PLTA13	PLTA13 family	0	0	0	0	0	0	0.134431	0.192134	0.217969	0.123353	0.14094	0.14291	0	0	0	0	0	0	0.101717	0.0328749	0	0	0.0435266	0	0	0	0.448305	0.587372	0.349167	0	0	0	0	0	0	0.107124	0.353916	0	0	0	0	0	0	0
asv 10787	Bacteria	Proteobacteria	Gammaproteobacteria	Diplorickettsiales	Diplorickettsiaceae	0	0	0	0	0.0265275	0	0	0	0	0	0	0	0	0	0	0	0	0	0	0	0.0109884	0	0.00967258	0	0.0155909	0.0271272	0.0112076	0	0.0131761	0	0.0147246	0	0	0	0	0	0	0	0	0	0	0	0	0
asv 10838	Bacteria	Proteobacteria	Gammaproteobacteria	Pseudomonadales	Unknown Pseudomonadales family	0	0	0	0	0	0	0	0	0	0	0	0	0	0	0	0	0	0	0	0	0	0	0.0193452	0	0	0	0	0	0	0	0	0	0	0	0	0	0	0	0	0	0	0	0	0
asv 10843	Bacteria	Proteobacteria	Gammaproteobacteria	UBA10353 marine group	UBA10353 marine group family	0.263471	0	0.0877311	0.0861326	0.0972677	0.105095	0.162438	0.102071	0.0744285	0.0843991	0.0402685	0.0423437	0.133779	0.127421	0.155988	0.176622	0.150987	0.171795	0.219709	0.224645	0.0934015	0.0718253	0.0435266	0	0.140318	0.0587757	0	0	0	0.0733556	0.068715	0	0.109937	0.159659	0	0.0669523	0.105422	0.0875716	0.186612	0.0720583	0.0681457	0	0.135882	0
asv 10857	Bacteria	Proteobacteria	Gammaproteobacteria	Methylococcales	Cycloclasticaceae	0	0	0	0	0	0	0	0	0	0	0	0	0	0	0	0	0	0	0	0	0	0	0	0	0	0	0	0	0	0	0.402474	0.284844	0	0	0	0	0	0	0.119623	0.339098	0	0	0	0
asv 10940	Bacteria	Proteobacteria	Alphaproteobacteria	Uncultured Alphaproteobacteria order	Uncultured Alphaproteobacteria family	0	0	0	0	0	0	0.17364	0.0780546	0.0850611	0	0.14094	0.127031	0	0	0	0	0	0	0.0488242	0.0273958	0.126367	0.0478835	0	0	0	0	0.0952648	0.0978953	0.125173	0	0	0	0	0	0.147762	0	0	0	0	0	0	0	0	0
asv 10946	Bacteria	Proteobacteria	Alphaproteobacteria	Rhizobiales	Devosiaceae	0	0	0.303685	0.116092	0.194535	0.205986	0.38649	0.324227	1.21212	0.409011	0.348993	1.33383	0	0	0.197984	0.140392	0	0.328432	0.353975	0.602707	0.0769189	0.507566	0.590028	0	0.353394	0.393345	0.403474	0.957975	1.13973	0.13041	1.36448	1.31161	0.0676533	0.922476	1.05172	1.19845	1.56627	2.79219	1.48811	1.04273	1.42349	3.11471	2.16505	0.873362
asv 10959	Bacteria	Proteobacteria	Alphaproteobacteria	Rhodospirillales	Magnetospiraceae	0	0	0	0.0524286	0	0	0	0.0180126	0.0372142	0	0	0.121738	0	0	0	0	0	0	0.0325494	0.0438332	0.0714246	0.0574603	0	0	0	0.0632969	0.0392267	0	0	0	0	0	0	0	0.225989	0.113819	0.0527108	0	0	0	0	0	0.0407646	0
asv 10966	Bacteria	Proteobacteria	Gammaproteobacteria	Salinisphaerales	Unknown Salinisphaerales family	0	0	0	0	0	0	0	0	0	0	0	0	0	0	0	0	0	0	0	0	0	0	0	0	0	0	0	0	0	0	0	0	0	0	0	0	0	0	0	0	0	0	0.045294	0
asv 10987	Bacteria	Proteobacteria	Alphaproteobacteria	Rhizobiales	Rhizobiales Incertae Sedis	0.242223	0.0627031	0.239573	0.288357	0.132638	0.260636	0.358483	0.630441	0.627326	0.227228	0.583893	0.434023	0.22125	0.203874	0.347972	0.280784	0.325203	0	0.86256	0.83831	0.225262	0.550661	0.290177	0	0.597651	0.325527	0.341832	0.405566	0.74445	0	0.147246	0	0.0972516	0	0.434594	0.194162	0.240964	0.117885	0.129193	0.1314	0.0530022	0	0.131352	0.391058
asv 10995	Bacteria	Proteobacteria	Gammaproteobacteria	EC3	EC3 family	0	0	0	0	0	0	0	0	0	0	0	0	0	0	0	0	0	0	0	0	0	0	0	0	0.0467727	0	0	0	0	0	0	0	0	0	0	0	0.0150602	0	0	0	0	0	0.0634115	0
asv 11098	Bacteria	Proteobacteria	Gammaproteobacteria	Uncultured Gammaproteobacteria order	Uncultured Gammaproteobacteria family	0.106238	0.108305	0.0404913	0.116092	0	0	0.0112026	0	0.0372142	0.110368	0.0134228	0	0.0257268	0.108308	0	0.0226439	0.0658149	0.0101056	0	0	0.241745	0.363915	0.082217	0	0.135121	0.0949453	0.089661	0.0699252	0	0	0.294493	0.0331214	0	0.242446	0.217297	0.107124	0	0.0606265	0.138763	0.538318	0	0.101655	1.21841	0
asv 11119	Bacteria	Proteobacteria	Alphaproteobacteria	Rhodospirillales	Unknown Rhodospirillales family	0.0254972	0	0	0	0	0	0	0	0	0	0	0	0	0	0	0	0	0	0	0	0	0	0	0	0	0	0	0	0	0	0	0	0	0	0	0	0	0	0	0	0	0	0	0
asv 11170	Bacteria	Proteobacteria	Gammaproteobacteria	Pseudomonadales	P13-46	0.0297467	0	0	0.0861326	0.0884251	0.184967	0.0448104	0	0	0	0	0	0	0	0	0	0.0232288	0.0606336	0	0	0	0	0	0	0	0.0813817	0	0	0	0	0	0.0596184	0	0.0295666	0	0	0	0	0	0	0	0	0	0
asv 11188	Bacteria	Proteobacteria	Alphaproteobacteria	Unknown Alphaproteobacteria order	Unknown Alphaproteobacteria family	0.0169981	0.0285014	0	0	0	0	0	0	0.0106326	0	0.0134228	0	0.102907	0	0	0	0	0.0353696	0	0.0109583	0	0.138862	0.0193452	0	0.0623636	0.140157	0	0.0909027	0	0.0896569	0.00981643	0.0861155	0.135307	0.266099	0.0173837	0	0.0451807	0	0.00956984	0.0890132	0	0	2.87164	0
asv 11218	Bacteria	Proteobacteria	Gammaproteobacteria	Nitrosococcales	Nitrosococcaceae	0.0424953	0.0969047	0.182211	0.0898775	0.110531	0.0966874	0	0	0	0	0	0.0688086	0.0977618	0	0.203984	0.208324	0.240031	0.242534	0.329563	0.197249	0.120872	0.100555	0.212797	0	0.187091	0.194412	0.0392267	0.0839102	0	0.13041	0.240503	0.238474	0.262156	0.544025	0.399826	0.15399	0.256024	0.0606265	0.330159	0.423872	0.121148	0.0853902	0.407646	0
asv 11273	Bacteria	Proteobacteria	Gammaproteobacteria	Steroidobacterales	Woeseiaceae	0.174231	0.535826	0.293562	0.265888	0.216642	0	0.352882	0.282198	0.451887	0.292151	0.302013	0.48166	0	0.0955657	0.269978	0.389475	0.274874	0.25264	0.86256	0.706811	1.11532	1.21145	0.541665	0.190723	0.717181	0.538023	0.565985	0.391581	0.289874	0.105958	0.112889	0.0794913	0.207188	0.0886997	1.05172	0.408409	0.60994	0.117885	0.191397	0.203459	0.0416446	0.0975887	0.0769997	0.38454
asv 11278	Bacteria	Proteobacteria	Gammaproteobacteria	Coxiellales	Coxiellaceae	0	0.0228011	0	0.164775	0.539393	0.315285	0.252058	0.432303	0.249867	0.272674	0.127517	0.280527	0.0257268	0	0	0.00905756	0.0464576	0.050528	0	0	0.219768	0.124497	0.0725444	0.0686604	0.332606	0.022606	0	0.0769177	0.111997	0	0	0	0.0887949	0	0	0	0	0	0	0	0	0.0162648	0	0
asv 11285	Bacteria	Proteobacteria	Gammaproteobacteria	Enterobacterales	Vibrionaceae	0.535441	0.159608	0.202456	0.0936224	0.0486338	0.0882798	0	0.030021	0	0.454457	0	0	0	0	0	0	0.0503291	0	0	0	0.164826	0	0.207961	0	0.114333	0	0	0	0	0	0	0	0	0	0	0.0535619	0	0	0	0	0.0416446	0.410686	0.0815291	0
asv 11296	Bacteria	Proteobacteria	Gammaproteobacteria	Steroidobacterales	Steroidobacteraceae	0	0	0	0.0486837	0	0	0	0	0.0212653	0	0	0	0	0	0	0	0	0	0	0	0.0714246	0.253783	0.0918895	0.221239	0.0415757	0.217018	0	0.0699252	0.0592924	0	0	0	0	0	0	0	0	0	0	0	0	0	0	0
asv 11340	Bacteria	Proteobacteria	Gammaproteobacteria	Burkholderiales	Nitrosomonadaceae	0.0212477	0	0.074234	0	0	0	0.0728169	0.0720504	0.138224	0.0779069	0	0.153496	0	0	0	0.0860468	0	0	0.179022	0	0.054942	0.138862	0.0967258	0	0.129924	0.135636	0.0560381	0.202783	0.217406	0	0.0932561	0.0794913	0.0634249	0.130093	0.156454	0	0.240964	0.0437858	0.0956984	0.122923	0.0378587	0	0.176646	0
asv 11343	Bacteria	Proteobacteria	Gammaproteobacteria	1013-28-CG33	1013-28-CG33 family	0.0424953	0	0	0	0	0	0	0	0	0	0	0	0	0	0	0	0	0	0	0	0	0	0	0	0	0	0	0	0	0	0	0	0	0	0	0	0	0	0	0	0	0	0	0
asv 11378	Bacteria	Proteobacteria	Gammaproteobacteria	Legionellales	Legionellaceae	0.0807411	0	0	0.101112	0	0.0336304	0	0	0	0	0	0	0.241832	0.0955657	0.137989	0.0271727	0	0.0303168	0	0	0.054942	0	0	0	0.0467727	0.0859029	0	0	0	0	0.0981643	0	0.0422833	0	0	0	0	0	0	0	0	0	0	0
asv 11414	Bacteria	Proteobacteria	Alphaproteobacteria	Holosporales	Holosporaceae	0	0	0	0.0187245	0	0	0	0	0.0106326	0	0	0	0	0	0	0	0	0	0	0	0	0	0.0241815	0	0	0.022606	0	0	0	0	0	0	0	0	0	0	0	0	0	0	0	0	0	0
asv 11422	Bacteria	Proteobacteria	Gammaproteobacteria	Xanthomonadales	Unknown Xanthomonadales family	0	0	0	0	0	0	0	0	0	0	0	0	0	0	0	0	0	0	0	0	0	0	0	0	0	0	0	0	0	0	0	0	0	0	0	0	0	0	0	0	0.0378587	0	0	0
asv 11441	Bacteria	Proteobacteria	Alphaproteobacteria	Alphaproteobacteria Incertae Sedis	Unknown Alphaproteobacteria I.S. family	0	0	0	0	0	0	0	0	0	0	0	0	0	0	0	0	0	0	0	0	0.181309	0	0.0435266	0	0	0	0	0	0	0	0	0	0	0	0.0782269	0	0	0	0	0	0	0	0	0
asv 11466	Bacteria	Proteobacteria	Gammaproteobacteria	Pseudomonadales	Thioglobaceae	0	0	0	0	0	0	0	0	0	0	0	0	0	0	0	0	0	0	0	0	0	0	0	0	0	0	0	0	0	0	0	0	0	0	0	0	0	0	0	0	0	0	0	0
asv 11488	Bacteria	Proteobacteria	Gammaproteobacteria	Burkholderiales	T34	0	0	0	0	0	0	0	0	0	0	0	0	0	0	0	0	0	0	0	0	0	0.0430952	0	0.183094	0	0	0	0	0	0	0	0	0.02537	0	0	0	0	0	0	0	0	0	0	0
asv 11601	Bacteria	Proteobacteria	Alphaproteobacteria	Rhizobiales	Unknown Rhizobiales family	0	0.159608	0	0	0	0	0	0	0	0	0	0	0	0	0	0	0	0	0	0.0109583	0	0	0.0241815	0	0	0	0	0	0	0	0	0	0	0.0118266	0	0	0.0376506	0	0	0	0	0	0	0
asv 11613	Bacteria	Proteobacteria	Gammaproteobacteria	AT-s2-59	AT-s2-59 family	0	0	0	0	0	0	0	0	0	0	0	0	0	0	0	0	0	0	0	0	0	0.0143651	0	0	0	0.0406908	0	0	0	0	0	0	0	0	0	0	0	0	0	0	0	0	0	0
asv 11621	Bacteria	Proteobacteria	Alphaproteobacteria	Caedibacterales	Caedibacteraceae	0	0	0	0	0	0	0	0	0	0	0	0	0	0	0	0	0	0	0	0	0	0	0	0	0	0	0	0	0	0	0.0490822	0	0	0	0	0.087038	0	0	0	0	0	0	0	0
asv 11667	Bacteria	Proteobacteria	Alphaproteobacteria	Rhodospirillales	AEGEAN-169 marine group	0	0	0	0	0	0	0	0	0	0	0	0.0158789	0	0	0	0	0	0	0	0	0	0.0574603	0	0	0	0	0.0280191	0	0	0	0	0	0	0	0	0.087038	0	0	0	0	0	0	0	0
asv 11710	Bacteria	Proteobacteria	Alphaproteobacteria	Ferrovibrionales	Ferrovibrionales family	0	0	0	0	0	0	0	0	0	0	0	0	0	0	0	0	0	0	0	0	0	0	0	0	0	0	0	0	0	0	0	0	0	0	0	0	0	0	0	0	0	0	0	0
asv 11753	Bacteria	Proteobacteria	Gammaproteobacteria	Pseudomonadales	Pseudomonadaceae	0	0.0798039	0	0	0	0	0	0	0	0	0	0	0	0	0	0	0	0	0	0	0.351629	0.100555	0.377231	0.49588	0.0675605	0.189891	0.54357	0.13985	0.158113	0.105958	0	0	0	0	0.199913	0.0535619	0	0.188616	0.0334944	0.0254323	0.499735	0.231773	0	0.228117
asv 11763	Bacteria	Proteobacteria	Gammaproteobacteria	Gammaproteobacteria Incertae Sedis	Unknown Gammaproteobacteria I.S. family	0.233724	0.495924	0.0944797	0.247163	0.17685	0.189171	0.81779	0.660462	0.494418	0.564825	0.61745	0.57164	0.0308721	0	0.101992	0.434763	0.228417	0.25264	0.679469	0.657498	1.43948	1.48439	0.701262	0.244126	0.945848	0.967538	1.05352	1.3985	0.704921	0.497188	0.338667	0.0927398	0.752643	0.390279	1.36462	0.314676	0.489458	0.171775	0.267955	0.139878	0.454305	0.235839	0.384999	0.13687
asv 11811	Bacteria	Proteobacteria	Alphaproteobacteria	Thalassobaculales	Nisaeaceae	0	0	0	0	0	0	0	0.0480336	0	0	0	0	0	0	0	0	0	0	0.0325494	0	0	0	0	0	0	0	0	0	0	0	0	0	0.0422833	0	0	0	0	0	0	0	0	0	0	0
asv 11822	Bacteria	Proteobacteria	Gammaproteobacteria	Pseudomonadales	Halieaceae	0.526942	0.934846	0.809826	0.674082	0.570342	1.02573	0.520921	0.384269	0.691122	0.363566	0.355705	0.264648	0.704914	0.7263	1.37989	1.4945	1.78862	2.02617	1.64782	1.68758	2.41745	2.14518	1.72656	1.54104	1.84492	1.90343	0.678061	0.545416	0.704921	0.79061	0.608619	0.609433	1.76321	1.63207	1.2864	1.03107	1.34036	0.208825	0.952199	0.644286	0.374801	0.49201	1.42676	0.299811
asv 11841	Bacteria	Proteobacteria	Gammaproteobacteria	Pseudomonadales	Alcanivoracaceae1	0	0	0	0.0561735	0	0	0	0	0	0	0	0	0	0	0	0	0.0774293	0.050528	0	0	0.0934015	0	0.207961	1.29692	1.2005	1.97577	0.0672457	0	0	0.138561	0.0539904	0.470323	0.723044	0.833777	0	0	0	0.0639946	0.0813436	0.250085	0.102219	0.20331	0.507292	0
asv 11851	Bacteria	Proteobacteria	Gammaproteobacteria	Enterobacterales	Yersiniaceae	0	0	0	0	0	0	0	0	0	0	0	0	0	0	0	0	0	0	0	0	0	0	0	0	0	0	0	0	0	0	0	0	0	0	0	0	0	0	0	0	0	0	0	0
asv 11882	Bacteria	Proteobacteria	Gammaproteobacteria	Methylococcales	Methylomonadaceae	0	0	0	0	0	0	0	0	0	0	0	0	0	0	0	0	0	0	0	0	0	0	0	0	0	0.0135636	0	0	0	0	0	0	0	0	0	0	0	0.00673627	0	0	0	0	0.0181176	0
asv 11893	Bacteria	Proteobacteria	Alphaproteobacteria	Rhizobiales	Xanthobacteraceae	0	0	0	0.074898	0	0.084076	0	0.198139	0	0	0	0.0846874	0	0	0	0	0	0	0.0366181	0	0.0934015	0.0287301	0	0.251755	0	0	0.106472	0	0.191053	0	0	0	0	0	0	0	0	0	0	0	0	0.0081324	0	0.052141
asv 11950	Bacteria	Proteobacteria	Alphaproteobacteria	SAR11 clade	Clade IV	0	0	0	0	0	0	0	0	0	0	0	0	0	0	0	0	0	0	0	0	0	0	0	0	0	0	0	0	0	0	0	0	0	0	0	0	0	0	0	0	0	0	0	0
asv 11958	Bacteria	Proteobacteria	Gammaproteobacteria	Burkholderiales	B1-7BS	0	0	0	0	0	0	0.056013	0.0720504	0.0637959	0.0714147	0.0671141	0	0	0	0	0	0	0	0	0	0	0	0	0	0	0	0.112076	0.0419551	0.20423	0	0	0	0	0	0.0521512	0	0.0451807	0	0	0	0	0	0	0
asv 12048	Bacteria	Proteobacteria	Gammaproteobacteria	Enterobacterales	Succinivibrionaceae	0	0	0	0	0	0	0	0	0	0	0	0	0	0	0	0	0	0	0	0	0	0	0	0.183094	0	0	0	0	0	0	0	0	0	0	0	0	0	0	0	0	0	0	0	0
asv 12054	Bacteria	Proteobacteria	Alphaproteobacteria	Dongiales	Dongiaceae	0	0.21091	0	0	0	0	0	0	0.0372142	0	0	0.0529297	0	0	0	0	0	0	0	0	0	0	0	0	0	0	0.0448305	0.104888	0.0592924	0	0	0	0	0	0	0	0	0	0	0	0	0	0	0
asv 12117	Bacteria	Proteobacteria	Gammaproteobacteria	Thiohalorhabdales	Thiohalorhabdaceae	0	0	0	0	0	0	0	0	0	0	0	0	0	0	0	0	0	0	0	0	0	0.0574603	0.111235	0	0.103939	0	0	0	0	0	0	0	0	0	0	0	0	0	0	0	0	0.0121986	0	0
asv 12125	Bacteria	Proteobacteria	Gammaproteobacteria	Francisellales	Francisellaceae	0	0	0	0	0	0	0	0	0	0	0	0	0	0	0	0	0	0	0.012206	0	0	0	0	0	0	0.0994665	0.0280191	0	0	0	0	0	0	0	0	0	0	0	0	0	0	0	0	0
asv 12127	Bacteria	Proteobacteria	Alphaproteobacteria	Rickettsiales	Rickettsiales family	0	0	0	0	0	0	0	0	0	0	0	0.0793945	0.0463082	0	0	0	0	0	0	0	0	0	0	0	0	0	0	0	0	0	0	0	0	0	0	0	0	0	0	0	0	0	0	0
asv 12152	Bacteria	Proteobacteria	Alphaproteobacteria	NRL2	NRL2 family	0	0	0	0	0	0	0.0168039	0	0	0	0	0	0	0	0	0	0	0.0202112	0	0	0	0	0	0	0	0	0	0	0	0	0	0	0	0	0	0	0	0	0	0.0254323	0	0.0243972	0.0679409	0
asv 12165	Bacteria	Proteobacteria	Alphaproteobacteria	Sphingomonadales	Sphingomonadaceae	2.43498	3.36887	3.22581	4.41523	8.984	5.47335	2.66062	3.51846	3.27485	4.31085	4.05369	4.63664	5.91716	6.95719	6.48548	9.48327	11.537	10.6412	5.73684	4.98603	5.75243	3.85463	3.55467	4.44767	1.94886	2.37363	0.82376	0.671282	0.863034	12.4297	6.87641	6.12083	13.4461	5.68269	1.69492	1.57338	1.29518	11.2226	7.77071	6.95999	13.5496	2.78128	5.31751	2.85472
asv 12201	Bacteria	Proteobacteria	Gammaproteobacteria	Gammaproteobacteria order	Gammaproteobacteria family	0	0	0	0	0	0	0	0	0	0	0	0	0	0	0	0	0	0	0	0	0	0	0	0	0	0	0	0	0	0	0.0392657	0	0	0.112353	0	0	0	0	0	0	0	0	0.022647	0
asv 12211	Bacteria	Proteobacteria	Gammaproteobacteria	Pseudomonadales	Unknown Pseudomonadales family	0.0424953	0.741036	0	0	0	0.117706	0.0448104	0.0420294	0.0478469	0.0454457	0	0.0529297	0	0	0	0.0905756	0.0309717	0.0404224	0.256327	0.208208	0.197791	0.512354	0.251487	0.175465	0.420954	0.198933	0.173718	0.0909027	0.0922327	0	0.0785315	0.105988	0	0.12418	0.0956106	0.0401714	0.0828313	0.0404176	0.0287095	0.0805358	0	0.0569268	0.153999	0
asv 12233	Bacteria	Proteobacteria	Alphaproteobacteria	SAR11 clade	Clade II	0.152983	0	0.0168714	0	0	0	0	0	0	0	0	0	0	0	0	0	0	0	0	0	0	0	0	0	0	0	0	0	0	0	0	0	0	0	0	0	0	0	0	0	0	0	0	0
asv 12250	Bacteria	Proteobacteria	Gammaproteobacteria	B2M28	B2M28 family	0.237974	0.182409	0.0911054	0.0262143	0.0574763	0.042038	0	0	0.313663	0	0	0.344043	0	0	0	0.040759	0	0.0606336	0	0.153416	0.120872	0.603333	0.183779	0.0762893	0.358591	0.424993	0.263379	0	0.158113	0	0	0	0.105708	0	0	0	0	0.0303132	0	0	0	0.0650592	0	0
asv 12271	Bacteria	Proteobacteria	Alphaproteobacteria	Parvibaculales	PS1 clade	0	0	0	0	0	0.0294266	0	0	0	0	0	0	0	0	0	0	0	0	0	0.0438332	0	0	0	0	0.0883484	0.0587757	0	0	0	0	0	0	0	0.0886997	0.0521512	0	0	0	0	0	0	0	0	0
asv 12285	Bacteria	Proteobacteria	Alphaproteobacteria	Rhodobacterales	Rhodobacteraceae	41.4754	35.8149	56.1243	25.3679	30.3387	31.5958	22.7189	25.9682	18.2031	31.1563	22.3154	24.6335	20.0669	17.2337	23.0022	28.1871	24.5141	26.416	24.8881	25.6808	25.5371	15.4808	17.459	21.8111	13.2627	16.0277	6.7582	8.85253	8.39976	26.1635	27.7609	31.7369	19.5518	20.667	12.9944	23.3864	23.9834	34.254	30.6283	28.7343	32.7175	25.4137	26.3928	17.6628
asv 12307	Bacteria	Proteobacteria	Gammaproteobacteria	BD7-8	BD7-8 family	0	0	0	0	0	0	0	0	0	0	0	0	0	0	0	0	0	0	0	0	0	0.248994	0	0	0	0	0	0	0	0	0	0	0	0	0	0	0	0	0	0	0	0	0	0
asv 12319	Bacteria	Proteobacteria	Alphaproteobacteria	Rhizobiales	A0839	0	0	0	0	0	0	0.0504117	0	0	0.0779069	0.0738255	0.0952734	0	0	0	0	0	0	0	0	0	0	0	0	0	0	0.134491	0.237746	0.0988207	0	0	0	0	0	0	0	0.060241	0	0	0	0	0	0	0
asv 12348	Bacteria	Proteobacteria	Alphaproteobacteria	Tistrellales	Tistrellaceae	0	0	0	0	0	0	0	0	0	0	0	0	0	0	0	0	0	0	0	0	0	0	0	0	0	0	0	0	0	0	0	0	0	0	0	0	0	0	0	0	0	0	0	0
asv 12402	Bacteria	Proteobacteria	Gammaproteobacteria	Salinisphaerales	Solimonadaceae	0	0	0	0	0	0	0	0	0	0	0	0	0	0	0	0	0	0.0202112	0	0	0	0	0.0918895	0	0	0.103988	0	0	0	0	0	0.0463699	0	0	0	0	0	0	0	0.326382	0	0	0.769997	0
asv 12445	Bacteria	Proteobacteria	Alphaproteobacteria	Rhodospirillales	Terasakiellaceae	0	0	0	0	0	0.021019	0	0	0	0	0	0.0317578	0	0	0	0	0	0	0	0	0	0	0	0	0	0.0271272	0.0168114	0	0	0	0	0	0.118393	0	0	0	0	0	0	0	0	0.0162648	0	0
asv 12446	Bacteria	Proteobacteria	Gammaproteobacteria	Chromatiales	Chromatiaceae	0	0.176709	0.0337427	0.104857	0.0442126	0.0924836	0.0896208	0.060042	0.175439	0	0	0.132324	0	0	0	0	0	0	0	0	0.302181	0.258571	0.183779	0.411962	0.0363788	0.180848	0	0.13985	0	0	0	0	0	0	0.147762	0	0	0	0	0	0.0492163	0	0.0679409	0
asv 12472	Bacteria	Proteobacteria	Gammaproteobacteria	Pseudomonadales	Spongiibacteraceae	0.063743	0.450322	0.131597	0.254653	0.21222	0.378342	0.212849	0.0540378	0.148857	0.0843991	0.268456	0.169375	0	0.0318553	0.0359971	0.235497	0.344561	0.277904	0.15461	0.0876664	0.593374	1.36468	1.99255	0.267013	7.34851	6.1398	0.846175	1.90896	1.28467	0.423832	0.618435	0.841282	1.07822	1.88043	0.79096	0.441885	0.436747	0.117885	0.397148	0.66548	0.0227152	0.0487944	1.08705	0
asv 12478	Bacteria	Proteobacteria	Gammaproteobacteria	Burkholderiales	Methylophilaceae	0.301717	0	0.0911054	0	0	0.0462418	0	0	0	0	0.0536913	0	0.0771803	0.12105	0	0	0	0.0202112	0.0406868	0	0.912038	0.148439	1.43154	0.205981	0.11953	0.271272	0.0504343	0	0	0.619447	0.3583	0.616057	0.342495	0.0473065	0	0	0.112952	1.16874	0.607685	0.805358	0.980541	0.142317	0.815291	0
asv 12499	Bacteria	Proteobacteria	Gammaproteobacteria	Piscirickettsiales	Piscirickettsiaceae	0	0	0	0.037449	0.0442126	0	0	0	0	0	0.0201342	0.0158789	0	0	0	0.0317015	0	0.267798	0	0	0.0604362	0	0	0	0	0	0	0	0	1.01883	0.937469	0.317965	0.883721	0.0413932	0	0	0	0.208825	0	0.0635809	0.507307	0	0	0
asv 12507	Bacteria	Proteobacteria	Alphaproteobacteria	Rickettsiales	Fokiniaceae	0.0424953	0	0	0.134816	0.0309488	0.0168152	0	0	0	0.025969	0	0	0.0308721	0.0318553	0.0239981	0	0	0.0555808	0	0.0164375	0.214274	0.0718253	0.159598	0	0.0623636	0.0497332	0	0	0.0856446	0	0.147246	0.18548	0	0.0709597	0.0260756	0.0200857	0	0.0538902	0.057419	0.254323	0.0227152	0	0	0
asv 12514	Bacteria	RCP2-54	RCP2-54 class	RCP2-54 order	RCP2-54 family	0	0	0	0	0	0	0	0	0	0	0	0	0	0	0	0	0	0	0	0	0	0	0	0	0	0	0	0	0.144937	0	0	0	0	0	0	0	0	0	0	0	0	0	0	0
asv 12564	Bacteria	SAR324 clade(Marine group B)	SAR324 clade(Marine group B) class	SAR324 clade(Marine group B) order	SAR324 clade(Marine group B) family	0	0	0	0	0.0397913	0	0	0	0.0265816	0	0	0.0158789	0	0.0191131	0.011999	0.0452878	0.0542005	0.0454752	0.00813736	0	0.181309	0.081402	0.0290177	0	0.0207879	0	0	0	0	0	0	0	0	0.0650464	0.121686	0	0.0527108	0	0	0.0339098	0	0.0487944	0.181176	0
asv 12586	Bacteria	Spirochaetota	V2072-189E03	V2072-189E03 order	V2072-189E03 family	0	0	0	0	0	0	0	0	0	0	0	0	0	0	0	0	0	0	0	0	0	0	0	0	0.0883484	0	0	0	0.0131761	0	0	0	0	0	0	0	0	0	0	0	0	0	0	0
asv 12596	Bacteria	Spirochaetota	MVP-15	MVP-15 order	MVP-15 family	0	0	0	0	0	0.0378342	0	0	0	0	0	0	0	0	0	0	0	0	0	0	0	0	0	0	0	0	0	0	0	0	0	0	0	0	0	0	0	0	0	0	0	0	0	0
asv 12598	Bacteria	Spirochaetota	Spirochaetia	Spirochaetales	Spirochaetaceae	0.0339963	0	0.0539884	0	0	0	0	0	0.0106326	0	0	0.137617	0	0	0	0	0.0154859	0	0	0	0.197791	0.143651	0.0386903	0	0	0.0406908	0	0	0	0	0	0	0	0	0	0	0	0	0	0	0	0	0	0
asv 12609	Bacteria	Spirochaetota	Leptospirae	Leptospirales	Leptospiraceae	0	0	0	0.0262143	0	0	0	0	0	0	0	0	0	0	0	0	0	0.0151584	0.012206	0	0	0	0	0	0.0207879	0	0	0	0	0	0	0	0	0	0	0	0	0	0	0	0	0	0	0
asv 12620	Bacteria	Sumerlaeota	Sumerlaeia	Sumerlaeales	Sumerlaeaceae	0	0	0.0168714	0	0	0	0	0	0	0	0	0	0	0	0	0	0	0	0	0	0	0	0.00967258	0	0	0	0	0	0	0	0	0	0	0	0	0	0	0	0	0	0	0	0	0
asv 12625	Bacteria	Sumerlaeota	Sumerlaeia	Uncultured Sumerlaeia order	Uncultured Sumerlaeia family	0	0	0	0	0	0	0	0	0	0	0	0	0	0	0	0	0	0	0	0	0.148343	0	0	0	0	0	0	0	0	0	0	0	0	0	0	0	0	0	0	0	0	0	0	0
asv 12631	Bacteria	Sva0485	Sva0485 class	Sva0485 order	Sva0485 family	0	0	0	0	0	0.0126114	0	0	0	0	0	0	0	0	0	0	0	0	0	0	0.159332	0.110132	0.0145089	0	0.155909	0.022606	0	0	0	0	0	0	0	0	0	0	0	0	0	0	0	0	0	0
asv 12644	Bacteria	Synergistota	Synergistia	Synergistales	Synergistaceae	0	0	0	0	0	0	0	0	0	0	0	0	0	0	0	0	0	0	0	0	0	0	0.033854	0	0	0	0	0	0	0	0	0	0	0	0	0	0	0	0	0	0	0	0	0
asv 12646	Bacteria	Verrucomicrobiota	Lentisphaeria	Unknown Lentisphaeria order	Unknown Lentisphaeria family	0	0	0	0	0	0	0	0	0	0.0129845	0	0	0	0	0	0	0	0	0	0	0	0	0	0	0	0	0	0	0	0	0	0	0	0	0	0	0	0.0370495	0	0	0	0	0	0
asv 12680	Bacteria	Verrucomicrobiota	Verrucomicrobiae	Verrucomicrobiales	DEV007	0.288968	1.56188	0.212579	0.205969	0.296224	0.319489	1.34991	1.19484	0.818713	0.421996	0.52349	0.259355	0.14407	0.229358	0.263979	0.624972	0.600077	0.459805	2.56734	2.26837	0.412065	0.746983	0.324032	0.472994	0.613242	0.41143	0.403474	0.258723	0.30305	0.431983	0.755865	0.463699	0.10148	0.969783	1.43416	1.16497	1.82229	0.491748	0.741662	1.28009	0.143863	0.248038	0.819821	1.30353
asv 12686	Bacteria	Verrucomicrobiota	Verrucomicrobiae	Verrucomicrobiales	Rubritaleaceae	0.250722	0.342017	0.0506141	0.179755	0.0707401	0.197579	0	0.108076	0.0637959	0	0	0	0.0565989	0	0	0.212853	0.0813008	0.0909504	0.0650989	0.0493124	1.02742	1.15399	0.565846	0.610314	0.379378	0.840944	0.274587	0.251731	0.0724685	0.374929	0.534996	0.317965	0.0972516	0.957956	1.7123	1.25201	1.03163	0.205456	0.100483	0.245846	0.3483	0.105721	0.285352	1.94225
asv 12733	Bacteria	Verrucomicrobiota	Omnitrophia	Omnitrophales	Omnitrophaceae	0	0	0	0	0	0	0	0	0	0	0	0	0	0	0	0	0	0	0	0	0	0	0	0	0	0.0361696	0	0	0	0	0	0	0	0	0	0	0	0	0	0	0	0	0	0
asv 12741	Bacteria	Verrucomicrobiota	Verrucomicrobiae	Chthoniobacterales	Terrimicrobiaceae	0	0	0	0	0	0	0	0	0	0	0	0	0	0	0	0	0	0	0	0	0.258228	0	0	0	0	0	0	0	0	0	0	0	0.0211416	0	0	0	0.060241	0	0	0	0	0	0	0
asv 12819	Bacteria	Verrucomicrobiota	Chlamydiae	Chlamydiales	Unknown Chlamydiales family	0.00849907	0	0	0	0	0.0168152	0	0	0	0	0	0.0264648	0.0257268	0	0	0	0	0	0	0	0	0.00957671	0	0.0457736	0.0207879	0.00904241	0	0	0	0	0	0	0	0.0177399	0	0	0	0	0	0	0	0	0	0
asv 12829	Bacteria	Verrucomicrobiota	Verrucomicrobiae	Methylacidiphilales	Methylacidiphilaceae	0	0	0	0.153541	0.0442126	0.105095	0	0.0540378	0	0.025969	0.0872483	0.0105859	0	0	0	0	0	0	0	0.0438332	0.137355	0.110132	0	0	0	0	0	0.0489476	0	0.0570544	0.0294493	0.0331214	0	0	0	0	0	0	0	0	0	0	0.0362352	0
asv 12859	Bacteria	Verrucomicrobiota	Chlamydiae	Chlamydiales	Simkaniaceae	0.0169981	0	0	0	0	0.0294266	0	0	0	0	0	0	0	0	0	0	0	0	0	0	0.0659304	0	0	0	0.0103939	0	0	0	0	0	0	0	0	0	0	0	0	0	0	0	0	0	0	0
asv 12874	Bacteria	Verrucomicrobiota	Lentisphaeria	SS1-B-02-17	SS1-B-02-17 family	0	0	0	0	0	0	0	0	0	0	0	0	0	0	0	0	0.0193573	0	0	0	0	0	0.0290177	0	0	0	0	0	0	0.0163012	0.0294493	0	0	0	0	0	0	0	0	0	0	0	0	0
asv 12903	Bacteria	Verrucomicrobiota	Verrucomicrobiae	Verrucomicrobiales	Verrucomicrobiaceae	0	0	0	0	0	0	0.056013	0.0660462	0.015949	0	0.0738255	0.105859	0	0	0	0	0	0.0303168	0	0.0657498	0	0.0622486	0.0193452	0	0.0675605	0	0.128888	0.0769177	0.197641	0	0.0539904	0.0132485	0	0.0354799	0.0434594	0.0736476	0.0903614	0	0	0	0	0	0	0.0325882
asv 12913	Bacteria	Verrucomicrobiota	Lentisphaeria	Victivallales	Unknown Victivallales family	0	0	0	0	0	0	0	0	0	0	0	0	0	0	0	0	0	0	0	0	0	0	0	0	0	0	0	0	0	0	0	0	0	0	0	0	0	0	0	0	0	0	0	0
asv 12923	Bacteria	Verrucomicrobiota	Unknown Verrucomicrobiota class	Unknown Verrucomicrobiota order	Unknown Verrucomicrobiota family	0	0	0	0	0	0	0	0	0	0	0	0	0	0	0	0	0	0	0	0	0	0	0	0	0	0	0	0	0	0	0	0	0	0	0.0173837	0	0	0	0	0	0	0	0	0
asv 12940	Bacteria	Verrucomicrobiota	Verrucomicrobiae	Opitutales	Uncultured Opitutales	0	0	0	0	0	0	0	0	0	0	0	0	0	0	0	0	0	0	0	0	0.115378	0	0	0	0	0	0.0616419	0	0	0	0	0	0	0	0	0	0	0	0	0	0	0	0	0
asv 12958	Bacteria	Verrucomicrobiota	Chlamydiae	Chlamydiales	Parachlamydiaceae	0	0	0	0	0	0	0	0	0	0	0	0	0	0	0	0	0	0	0	0	0	0	0.0241815	0	0	0.0180848	0	0	0	0	0	0	0	0	0	0	0	0	0	0	0	0	0	0
asv 12986	Bacteria	Verrucomicrobiota	Verrucomicrobiae	Unknown Verrucomicrobiae order	Unknown Verrucomicrobiae family	0	0	0	0	0	0	0	0	0	0	0	0	0	0	0	0	0	0	0	0	0	0	0	0	0	0	0	0	0	0	0	0	0	0	0	0	0	0	0	0	0	0	0	0
asv 13013	Bacteria	Verrucomicrobiota	Verrucomicrobiae	Chthoniobacterales	Chthoniobacteraceae	0	0	0	0	0	0.0378342	0	0.060042	0.0425306	0	0	0	0	0	0	0.0226439	0	0	0.0488242	0	0	0.0718253	0.0435266	0	0.0415757	0.0723393	0	0.16782	0.111997	0.0489037	0.0245411	0.0662427	0	0	0.0956106	0.0602571	0	0	0	0	0	0	0	0.0716939
asv 13031	Bacteria	Verrucomicrobiota	Verrucomicrobiae	Verrucomicrobiales	Akkermansiaceae	0	0	0	0	0	0	0	0	0	0	0	0	0	0	0	0	0	0	0	0	0	0.0335185	0	0	0	0.0180848	0	0	0	0	0	0	0	0	0	0	0	0	0.0143548	0	0	0	0	0
asv 13086	Bacteria	Verrucomicrobiota	Chlamydiae	Chlamydiales	Chlamydiaceae	0	0	0	0	0	0	0	0	0	0	0	0	0	0	0	0	0	0	0	0	0.0494478	0	0	0	0	0.0180848	0	0	0	0	0	0.0132485	0	0	0.0347675	0	0	0	0	0.0339098	0	0.0243972	0.0769997	0
asv 13089	Bacteria	Verrucomicrobiota	Verrucomicrobiae	Pedosphaerales	Pedosphaeraceae	0.0764916	0.114006	0	0.164775	0.150323	0.100891	0.056013	0.0840588	0	0.0584302	0.161074	0.100566	0.0205814	0.0127421	0.0419966	0.176622	0.108401	0.272851	0.130198	0.120541	0.0714246	0.330396	0.0677081	0	0.317015	0.1492	0.145699	0.104888	0.131761	0.0978075	0.107981	0.0794913	0.0295983	0.443498	0.469361	0.187467	0.338855	0.00673627	0.0143548	0.0381485	0.0719316	0.0447282	0.153999	0
asv 13111	Bacteria	Verrucomicrobiota	Verrucomicrobiae	S-BQ2-57 soil group	S-BQ2-57 soil group family	0	0	0	0	0	0.0252228	0	0	0	0	0	0	0	0	0	0	0	0	0	0	0	0	0	0	0	0	0	0	0	0	0	0	0	0	0	0	0	0	0	0	0	0	0	0
asv 13118	Bacteria	Verrucomicrobiota	Verrucomicrobiae	Opitutales	Puniceicoccaceae	0.0254972	0.176709	0.0134971	0.16852	0.0530551	0.193375	0.117627	0.102071	0.143541	0	0.161074	0.185254	0.0308721	0	0.011999	0.081518	0.139373	0.136426	0.321426	0.301353	0.335146	0.402222	0.0725444	0.244126	0.0727575	0.131115	0.319417	0.146843	0.118585	0.105958	0.0343575	0.0463699	0.190275	0.12418	0.634507	0.455276	0.61747	0	0.0765587	0.046626	0.0227152	0	0.235529	0.0260705
asv 13122	Bacteria	Verrucomicrobiota	Verrucomicrobiae	Chthoniobacterales	Xiphinematobacteraceae	0	0	0	0	0	0	0	0	0	0	0	0	0	0	0	0	0	0	0	0	0	0	0	0	0	0	0	0	0	0	0	0	0	0	0	0	0	0	0	0	0	0	0	0
asv 13211	Bacteria	Verrucomicrobiota	Kiritimatiellae	Kiritimatiellales	Kiritimatiellaceae	0	0	0	0	0.017685	0	0	0	0	0	0	0	0	0	0	0	0.0309717	0	0.00813736	0	0.192297	0.0239418	0.0290177	0	0	0	0	0	0.0329402	0	0	0	0.0591966	0	0	0	0	0	0	0	0	0	0	0
asv 13226	Bacteria	Verrucomicrobiota	Verrucomicrobiae	Verrucomicrobiales	Unknown Verrucomicrobiales family	0	0	0	0	0	0	0	0	0	0	0	0	0	0	0	0	0	0	0	0	0	0	0	0	0	0	0	0	0	0	0	0	0	0	0	0	0	0	0	0	0	0	0	0
asv 13246	Bacteria	Verrucomicrobiota	Kiritimatiellae	WCHB1-41	WCHB1-41 family	0	0.039902	0.0134971	0	0.0221063	0	0	0	0	0	0	0	0	0	0	0.0181151	0.0232288	0	0	0.0383541	0.0879073	0	0.0193452	0	0.103939	0.0271272	0.0224152	0	0	0.0163012	0	0	0.0295983	0.136006	0	0	0	0	0	0	0	0.0243972	0.0498234	0
asv 13267	Bacteria	Verrucomicrobiota	Verrucomicrobiae	Chthoniobacterales	Uncultured Chthoniobacterales	0	0	0.037117	0	0	0	0	0	0	0	0	0	0	0	0	0	0	0	0	0	0	0	0.0241815	0	0	0	0	0	0	0	0	0	0	0	0	0	0	0	0	0	0	0	0	0
asv 13312	Bacteria	Verrucomicrobiota	Verrucomicrobiae	Uncultured Verrucomicrobiae order	Uncultured Verrucomicrobiae family	0	0	0	0	0	0	0	0	0	0	0	0	0	0	0	0	0	0	0	0	0	0	0	0	0	0	0	0	0	0	0	0	0	0	0	0	0	0	0	0	0	0	0	0
asv 13316	Bacteria	Verrucomicrobiota	Verrucomicrobiae	Opitutales	Opitutaceae	0.0212477	0.256513	0.1181	0	0.154744	0.168152	0.0896208	0.0720504	0.0903775	0	0.0738255	0.148203	0.0617443	0.127421	0.107991	0.181151	0.193573	0.151584	0.207503	0.0657498	0.197791	0.29209	0.033854	0	0.23906	0.0994665	0	0.0419551	0.0658805	0	0	0.112613	0.0803383	0.277926	0.199913	0.187467	0.0978916	0	0.0909134	0.152594	0	0	0.203823	0
asv 13320	Bacteria	WOR-1	WOR-1 class	WOR-1 order	WOR-1 family	0	0	0	0	0	0	0	0	0	0	0	0	0	0	0	0	0	0	0	0	0	0	0.033854	0	0	0	0	0	0	0	0	0	0	0	0	0	0	0	0	0	0	0	0	0
asv 13326	Bacteria	WPS-2	WPS-2 class	WPS-2 order	WPS-2 family	0	0.216611	0.0776083	0	0.0265275	0	0.112026	0.0660462	0.0903775	0.025969	0.0134228	0.0635156	0	0	0.0299976	0	0.0309717	0	0.195297	0.142458	0	0	0	0	0	0	0	0	0.0527044	0.0407531	0	0.0198728	0	0	0.0782269	0.0200857	0.0677711	0	0	0	0	0.0325296	0	0.104282
asv 13332	Bacteria	WS2	WS2 class	WS2 order	WS2 family	0	0	0	0	0	0	0.0280065	0	0.0212653	0	0	0	0	0	0	0.0317015	0	0	0	0	0	0	0	0	0	0	0	0	0	0	0	0	0	0	0	0	0	0	0	0	0	0	0	0
asv 13341	Bacteria	Zixibacteria	Zixibacteria class	Zixibacteria order	Zixibacteria family	0	0	0	0	0	0	0	0.0240168	0	0	0	0	0	0	0	0	0	0	0.00813736	0	0.17032	0	0	0	0	0.0271272	0	0	0	0	0	0	0	0	0	0.0133905	0	0	0	0	0	0	0.0135882	0
asv 13350	Bacteria	Unknown Bacteria phylum	Unknown Bacteria class	Unknown Bacteria order	Unknown Bacteria family	0	0	0.0404913	0	0.0132638	0.0588532	0.12883	0	0.138224	0.201259	0.315436	0.291113	0.113198	0	0.011999	0.040759	0.0464576	0.116214	0.0691675	0.0383541	0	0.119709	0	0	0.109136	0.0316484	0.156907	0.510454	0.125173	0.0244519	0	0	0	0.0236532	0.112994	0	0.150602	0.0168407	0.0430643	0.0847745	0	0.0569268	0.0996467	0.0195529
[truncated: 72 more columns]
