# Supplementary material for: Close encounters on a micro scale: microplastic sorption of polycyclic aromatic hydrocarbons and their potential effects on associated biofilm communities
Source: Environ Microbiome. 2025 Jul 8;20:84. doi: 10.1186/s40793-025-00747-w (PMC12239331; doi:10.1186/s40793-025-00747-w)
Supplement: Supplementary file 6 — Additional file 6. [file 40793_2025_747_MOESM6_ESM.xlsx]

## Sheet: Tabelle1
Additional file 6 A) Two-way Permutational Multivariate Analysis of Variances (PERMANOVA) and B) Permutational Test for Homogeneity of Multivariate Dispersions (PERMDISP) performed on Bray Curtis dissimilarity matrices of 16S bacterial communities to identify any significant variations between and within groups, respectively (α = 0.05, df: Degrees of freedom; SES: Standard effect size; N.Perm: Nu…
	A)
			df	Sum of Squares (SS)	R2	pseudo-F	p-value
		Sample Type	4	16.489	0.37199	33.4144	0.0001	***
		Site	2	6.167	0.13913	24.995	0.0001	***
		Sample Type:Site	8	9.211	0.20779	9.3325	0.0001	***
		Residual	101	12.46	0.2811
		Total	115	44.327	1
	B)		Statistic	SES	Mean	Median	Upper	p-value (perm)
		Sample Type	33.4144	137.29	1.0009	0.9648	1.4427	0.0001	***
		Site	24.995	72.691	0.9982	0.9366	1.6342	0.0001	***
		Sample Type:Site	9.3325	48.1661	1.0039	0.9857	1.3158	0.0001	***
		By Sample Type
		Response: Distances
			df	Sum of Squares (SS)	Mean SS	pseudo-F	N.Perm	p-value
		Groups	4	0.52838	0.13209	16.168	9999	0.0001	***
		Residuals	111	0.90688	0.00817
		By Site
		Response: Distances
			df	Sum of Squares (SS)	Mean SS	pseudo-F	N.Perm	p-value
		Groups	2	0.04172	0.020859	2.4466	9999	0.0926
		Residuals	113	0.96339	0.0085256
		---
		Significance codes: 0 ‘***’ 0.001 ‘**’ 0.01 ‘*’ 0.05 ‘.’ 0.1 ‘ ’ 1
