# Supplementary material for: Close encounters on a micro scale: microplastic sorption of polycyclic aromatic hydrocarbons and their potential effects on associated biofilm communities
Source: Environ Microbiome. 2025 Jul 8;20:84. doi: 10.1186/s40793-025-00747-w (PMC12239331; doi:10.1186/s40793-025-00747-w)
Supplement: Supplementary file 8 — Additional file 8. [file 40793_2025_747_MOESM8_ESM.xlsx]

## Sheet: Tabelle1
Additional file 8 Pairwise Permutational Analysis of Multivariate Variances (PERMANOVA) and Permutational Test for Homogeneity of Multivariate Dispersions (PERMDISP) performed on Bray Curtis dissimilarity matrices of 16S bacterial communities to identify any significant variations between sample types at each site (A and B) and between sites for each sample type (C and D) (α = 0.05, df: Degrees o…
	A)
				PE	PS	Stone	Water 3.0 µm	Water 0.22 µm
		Heiligendamm	PE
			PS	0.03
			Stone	0.01	0.03
			Water 3.0 µm	0.21	0.09	0.04
			Water 0.22 µm	0.02	0.01	0.01	0.09
		Hohe Düne	PE
			PS	1
			Stone	0.01	0.01
			Water 3.0 µm	0.01	0.01	0.01
			Water 0.22 µm	0.01	0.01	0.02	0.01
		Sopot	PE
			PS	0.06
			Stone	0.01	0.02
			Water 3.0 µm	0.03	0.01	0.01
			Water 0.22 µm	0.01	0.01	0.01	0.01
	B)
				df	Sum of Squares (SS)	Mean SS	pseudo-F	N.Perm	p-value
		Heiligendamm	Groups	4	0.060748	0.015187	3.2303	9999	0.0295	*
			Residuals	26	0.122239	0.0047015
		Hohe Düne	Groups	4	0.15812	0.03953	2.3792	9999	0.0719
			Residuals	39	0.64798	0.016615
		Sopot	Groups	4	0.30459	0.076148	16.469	9999	0.0001	***
			Residuals	36	0.16646	0.004624
	C)
				Heiligendamm	Hohe Düne	Sopot
		PE	Heiligendamm
			Hohe Düne	0.006
			Sopot	0.012	0.003
		PS	Heiligendamm
			Hohe Düne	0.003
			Sopot	0.018	0.003
		Stone	Heiligendamm
			Hohe Düne	0.003
			Sopot	0.003	0.003
		Water 3.0 µm	Heiligendamm
			Hohe Düne	0.015
			Sopot	0.015	0.003
		Water 0.22 µm	Heiligendamm
			Hohe Düne	0.348
			Sopot	0.003	0.003
	D)			df	Sum of Squares (SS)	Mean SS	pseudo-F	N.Perm	p-value
		PE	Groups	2	0.11782	0.058913	7.0625	9999	0.0054	**
			Residuals	18	0.15015	0.008342
		PS	Groups	2	0.251835	0.125917	57.167	9999	0.0001	***
			Residuals	17	0.037445	0.002203
		Stone	Groups	2	0.066464	0.033232	4.9478	9999	0.0164	*
			Residuals	23	0.154481	0.006717
		Water 3.0 µm	Groups	2	0.11471	0.057353	5.6643	9999	0.0145	*
			Residuals	17	0.17213	0.010125
		Water 0.22 µm	Groups	2	0.30469	0.152345	9.4418	9999	0.0009	***
			Residuals	26	0.41951	0.016135
