# Supplementary material for: Close encounters on a micro scale: microplastic sorption of polycyclic aromatic hydrocarbons and their potential effects on associated biofilm communities
Source: Environ Microbiome. 2025 Jul 8;20:84. doi: 10.1186/s40793-025-00747-w (PMC12239331; doi:10.1186/s40793-025-00747-w)
Supplement: Supplementary file 11 — Additional file 11. [file 40793_2025_747_MOESM11_ESM.xlsx]

## Sheet: Tabelle1
Additional file 11 Pairwise comparison of species richness (Shannon's Diversity) and evenness (Pielou's Evenness) of 16S bacterial communities by A) sample type and B) site using Wilcoxon Rank Sum Exact Test (α = 0.05).
	A)
		Shannon Diversity			Heiligendamm	Hohe Düne
			PE	Hohe Düne	0.00759241
				Sopot	0.00324675	0.0011988
			PS	Hohe Düne	0.0649351
				Sopot	0.0649351	0.00799201
			Stone	Hohe Düne	0.605841
				Sopot	0.00172768	0.0366516
			Water 3.0 µm	Hohe Düne	0.0954545
				Sopot	0.0727273	0.888359
			Water 0.22 µm	Hohe Düne	0.962567
				Sopot	0.00142891	0.00270473
		Pielou's Evenness			Heiligendamm	Hohe Düne
			PE	Hohe Düne	0.0495504
				Sopot	0.00324675	0.0011988
			PS	Hohe Düne	0.043956
				Sopot	0.179654	0.013986
			Stone	Hohe Düne	0.742986
				Sopot	0.00172768	0.242246
			Water 3.0 µm	Hohe Düne	0.15
				Sopot	0.0363636	0.541423
			Water 0.22 µm	Hohe Düne	0.138791
				Sopot	0.0371993	0.0507978
	B)
		Shannon's Diversity			PE	PS	Stone	Water 3.0 µm	Water 0.22 µm
			Heiligendamm	PE
				PS	0.309524
				Stone	0.001665	0.02109
				Water 3.0 µm	0.0340136	0.10582	0.02109
				Water 0.22 µm	0.001665	0.001665	0.001554	0.10582
			Hohe Düne	PE
				PS	1
				Stone	1	1
				Water 3.0 µm	0.000102838	0.000137118	0.000102838
				Water 0.22 µm	0.000102838	0.000137118	0.000102838	0.36869
			Sopot	PE
				PS	0.002405
				Stone	0.000666001	0.000666001
				Water 3.0 µm	0.00095143	0.001665	0.000359118
				Water 0.22 µm	0.150506	0.000359118	6.8e-05	0.000666001
		Pielou's Evenness			PE	PS	Stone	Water 3.0 µm	Water 0.22 µm
			Heiligendamm	PE
				PS	0.492424
				Stone	0.01998	0.00333
				Water 3.0 µm	0.904762	0.793651	0.0242424
				Water 0.22 µm	0.01998	0.0418629	0.001554	0.040404
			Hohe Düne	PE
				PS	0.962567
				Stone	0.611785	0.962567
				Water 3.0 µm	0.000411353	0.00411353	0.00246812
				Water 0.22 µm	0.000205677	0.000274236	0.000205677	0.485867
			Sopot	PE
				PS	0.0036075
				Stone	0.000999001	0.0031968
				Water 3.0 µm	0.00666001	0.03256	0.000359118
				Water 0.22 µm	0.0414781	0.000359118	6.80434e-05	0.0154997
