# Supplementary material for: Close encounters on a micro scale: microplastic sorption of polycyclic aromatic hydrocarbons and their potential effects on associated biofilm communities
Source: Environ Microbiome. 2025 Jul 8;20:84. doi: 10.1186/s40793-025-00747-w (PMC12239331; doi:10.1186/s40793-025-00747-w)
Supplement: Supplementary file 12 — Additional file 12. [file 40793_2025_747_MOESM12_ESM.xlsx]

## Sheet: Tabelle1
Additional file 12 Mantel's statistic measuring correlations between each PAH (Euclidean distances) and Week 6 16S communities (Bray Curtis dissimilarities) based on Spearman's rank correlation rho (α = 0.05).
	Mantel R	p-value
Naphthalene	-0.06389	0.8512
Acenaphthene	-0.06468	0.8443
Fluorene	0.2438	0.0021
Phenanthrene	0.1114	0.0444
Anthracene	0.3684	0.0001
Fluoranthene	0.373	0.0002
Pyrene	0.3265	0.0007
Benzo[a]anthracene	0.02355	0.2812
Chrysene	0.04289	0.1804
Benzo[b]fluoranthene	0.2145	0.0093
Benzo[k]fluoranthene	0.2029	0.0111
Benzo[a]pyrene	0.08042	0.1401
Dibenz[a,h]anthracene	0.0809	0.1358
Benzo[ghi]perylene	0.08475	0.1341
Indeno[1,2,3-cd]pyrene	0.06952	0.1468
