# Supplementary material for: Close encounters on a micro scale: microplastic sorption of polycyclic aromatic hydrocarbons and their potential effects on associated biofilm communities
Source: Environ Microbiome. 2025 Jul 8;20:84. doi: 10.1186/s40793-025-00747-w (PMC12239331; doi:10.1186/s40793-025-00747-w)
Supplement: Supplementary file 13 — Additional file 13. [file 40793_2025_747_MOESM13_ESM.xlsx]

## Sheet: Tabelle1
Additional file 13 Permutational Analysis of Variances (ANOVA) of distance-based Redundancy Analysis (dbRDA) to determine the significance of A) the model and B) all explanatory variables tested, respectively (α = 0.05, df: Degrees of freedom).
	A)		df	Sum of Squares (SS)	pseudo-F	p-value
		Model	17	6.916	6.1232	0.001	***
		Residual	8	0.5315
	B)		df	Sum of Squares (SS)	pseudo-F	p-value
		Salinity	1	2.08305	31.3525	0.001	***
		Temperature	1	1.9364	29.1452	0.001	***
		Naphthalene	1	0.27468	4.1343	0.004	**
		Acenaphthene	1	0.1347	2.0274	0.082	.
		Fluorene	1	0.73197	11.017	0.001	***
		Phenanthrene	1	0.23266	3.5019	0.001	***
		Anthracene	1	0.44798	6.7427	0.001	***
		Fluoranthene	1	0.16727	2.5177	0.039	*
		Pyrene	1	0.10654	1.6036	0.145
		Benzo[a]anthracene	1	0.14246	2.1442	0.063	.
		Chrysene	1	0.0711	1.0701	0.379
		Benzo[b]fluoranthene	1	0.18974	2.8558	0.022	*
		Benzo[k]fluoranthene	1	0.11249	1.6931	0.122
		Benzo[a]pyrene	1	0.05559	0.8367	0.537
		Dibenz[a,h]anthracene	1	0.05896	0.8875	0.49
		Benzo[ghi]perylene	1	0.07209	1.0851	0.385
		Indeno[1,2,3-cd]pyrene	1	0.09827	1.4791	0.164
		Residual	8	0.53152
		---
		Significance codes: 0 ‘***’ 0.001 ‘**’ 0.01 ‘*’ 0.05 ‘.’ 0.1 ‘ ’ 1
