# Supplementary material for: Close encounters on a micro scale: microplastic sorption of polycyclic aromatic hydrocarbons and their potential effects on associated biofilm communities
Source: Environ Microbiome. 2025 Jul 8;20:84. doi: 10.1186/s40793-025-00747-w (PMC12239331; doi:10.1186/s40793-025-00747-w)
Supplement: Supplementary file 14 — Additional file 14. [file 40793_2025_747_MOESM14_ESM.xlsx]

## Sheet: Tabelle1
Additional file 14 Permutational Analysis of Variances (ANOVA) of distance-based Redundancy Analysis (dbRDA) to determine the significance of A) the reduced model and B) forward-selected terms, respectively (α = 0.05).
	A)		df	Sum of Squares (SS)	pseudo-F	p-value
		Model	7	4.9107	4.9778	0.001	***
		Residual	18	2.5368
	B)		df	Sum of Squares (SS)	pseudo-F	p-value
		Temperature	1	2.5235	28.1782	0.001	***
		Salinity	1	1.49594	16.7041	0.001	***
		Fluorene	1	0.676264	7.55137	0.001	***
		Fluoranthene	1	0.398192	4.44633	0.002	**
		Anthracene	1	0.354506	3.95852	0.007	**
		Phenanthrene	1	0.297514	3.32214	0.008	**
		Residual	19	1.70155
		---
		Significance codes: 0 ‘***’ 0.001 ‘**’ 0.01 ‘*’ 0.05 ‘.’ 0.1 ‘ ’ 1
