# Supplementary material for: Close encounters on a micro scale: microplastic sorption of polycyclic aromatic hydrocarbons and their potential effects on associated biofilm communities
Source: Environ Microbiome. 2025 Jul 8;20:84. doi: 10.1186/s40793-025-00747-w (PMC12239331; doi:10.1186/s40793-025-00747-w)
Supplement: Supplementary file 15 — Additional file 15. [file 40793_2025_747_MOESM15_ESM.xlsx]

## Sheet: Tabelle1
Additional file 15 Spearman's correlation statistic measuring the strength of correlations between different PAHs and bacterial orders detected within the different substrate biofilms (Week 6) (α = 0.05, padj.: adjusted p-value).
		Naphthalene		Fluorene		Phenanthrene		Anthracene		Fluoranthene		Pyrene		Benzo[b]fluoranthene		Benzo[k]fluoranthene		Benzo[a]pyrene		Benzo[ghi]perylene
Substrate Type	Order	R	p adj.	R	p adj.	R	p adj.	R	p adj.	R	p adj.	R	p adj.	R	p adj.	R	p adj.	R	p adj.	R	p adj.
PE	028H05-P-BN-P5	-0.63	0.438635	-0.5	0.518644	-0.71	0.856515	-0.23	0.856515	-0.73	0.726211	-0.71	0.726211	-0.72	0.856515	-0.72	0.856515	-0.42	0.438635	-0.45	0.438635
	0319-6G20	-0.63	0.591661	-0.5	0.518644	-0.71	0.591661	-0.23	1	-0.73	0.438635	-0.71	0.591661	-0.72	0.543259	-0.72	0.543259	-0.42	0.726211	-0.45	0.827164
	Acanthopleuribacterales	0.19	0.856515	-0.24	0.780798	-0.18	0.856515	-0.34	0.708153	-0.09	0.913099	-0.09	0.913099	-0.32	0.726211	-0.23	0.800626	0.19	0.856515	0.18	0.856515
	Acetothermiia	0.56	0.591661	0.14	0.856515	0.14	0.591661	0.14	1	-0.27	0.438635	-0.27	0.591661	0.14	0.543259	0.14	0.543259	0.56	0.726211	0.55	0.827164
	Acholeplasmatales	0.56	0.591661	0.14	0.856515	0.14	0.438635	0.14	0.438635	-0.27	0.438635	-0.27	0.438635	0.14	0.438635	0.14	0.438635	0.56	0.591661	0.55	0.591661
	Actinomarinales	0.56	0.438635	0.14	0.856515	0.14	0.856515	0.14	0.856515	-0.27	0.726211	-0.27	0.726211	0.14	0.856515	0.14	0.856515	0.56	0.438635	0.55	0.438635
	Ardenticatenales	0.32	1	-0.5	0.518644	-0.32	1	-0.65	0.856515	-0.02	1	-0.02	1	-0.11	0.726211	-0.09	0.726211	0.32	1	0.32	1
	Arenicellales	-0.29	0.780018	-0.85	0.188028	-0.82	0.591661	-0.65	0.726211	-0.69	0.429825	-0.64	0.471936	-0.87	0.670059	-0.81	0.702135	-0.12	0.692825	-0.12	0.609152
	B2M28	0.56	0.726211	0.14	0.856515	0.14	0.726211	0.14	0.438635	-0.27	0.856515	-0.27	0.902158	0.14	0.726211	0.14	0.726211	0.56	0.809288	0.55	0.777336
	Babeliales	0.05	0.438635	-0.45	0.591661	-0.61	0.856515	-0.28	0.856515	-0.91	0.726211	-0.89	0.726211	-0.65	0.856515	-0.59	0.856515	0.23	0.438635	0.2	0.438635
	Bacteriovoracales	-0.73	0.856515	0.14	0.856515	-0.02	0.763615	0.44	0.879966	-0.12	0.520828	-0.08	0.438635	-0.12	0.827164	-0.13	0.827164	-0.58	0.726211	-0.54	0.856515
	Bacteroidales	0.47	0.438635	-0.27	0.726211	-0.02	0.726211	-0.42	0.516578	-0.07	0.801055	-0.07	0.726211	-0.05	0.745849	-0.16	0.745849	0.47	0.266577	0.47	0.366212
	BD2-11 terrestrial group	-0.26	0.438635	-0.69	0.346304	-0.4	0.856515	-0.37	0.856515	-0.37	0.726211	-0.26	0.726211	-0.56	0.856515	-0.63	0.856515	-0.15	0.438635	-0.09	0.438635
	Bdellovibrionales	-0.19	0.830912	-0.85	0.188028	-0.73	0.613225	-0.72	0.726211	-0.67	0.555796	-0.62	0.555796	-0.85	0.726211	-0.83	0.670059	-0.02	0.86541	-0.01	0.868383
	Blastocatellales	-0.42	1	-0.55	0.438635	-0.41	0.438635	0	0.55459	-0.55	0.351993	-0.41	0.412546	-0.48	0.302355	-0.48	0.429825	-0.28	0.809288	-0.21	0.801055
	Blfdi19	0.56	0.968291	0.14	0.856515	0.14	0.351993	0.14	0.188028	-0.27	0.495975	-0.27	0.543259	0.14	0.302355	0.14	0.261899	0.56	0.856515	0.55	0.856515
	Bradymonadales	-0.15	0.556662	-0.68	0.363297	-0.81	1	-0.49	0.591661	-0.91	0.943262	-0.9	0.943262	-0.72	0.969684	-0.7	0.856515	0.06	0.556662	0.02	0.572524
	Burkholderiales	-0.07	0.900297	0.75	0.279503	0.72	0.438635	0.88	0.726211	0.52	0.241075	0.53	0.274942	0.71	0.503163	0.68	0.543259	-0.25	0.726211	-0.22	0.726211
	Caedibacterales	0.42	0.785705	0.55	0.438635	0.55	0.438635	0.55	0.221908	0.55	0.591661	0.55	0.573696	0.55	0.438635	0.55	0.429825	0.42	0.715311	0.41	0.753964
	Caenarcaniphilales	-0.63	0.591661	-0.5	0.518644	-0.71	0.591661	-0.23	1	-0.73	0.438635	-0.71	0.591661	-0.72	0.543259	-0.72	0.543259	-0.42	0.726211	-0.45	0.827164
	Caldilineales	0.1	1	-0.82	0.205421	-0.63	0.763615	-0.64	0.913099	-0.61	0.429825	-0.53	0.47799	-0.65	0.726211	-0.6	0.726211	0.15	0.856515	0.16	0.846074
	Campylobacterales	0.28	0.302355	-0.3	0.726211	0.02	1	-0.32	0.591661	-0.08	0.879966	-0.04	0.92438	0.02	0.879966	-0.04	0.860461	0.34	0.438635	0.41	0.442418
	Candidatus Campbellbacteria	-0.12	0.429825	-0.77	0.261899	-0.66	0.302355	-0.71	0.800626	-0.48	0.302355	-0.44	0.302355	-0.75	0.302355	-0.72	0.302355	0.01	0.591661	0	0.591661
	Candidatus Kaiserbacteria	-0.54	0.856515	0.13	0.860461	0.1	0.302355	0.27	0.302355	0.23	0.386167	0.25	0.438635	0.08	0.188028	0.03	0.204448	-0.32	1	-0.28	1
	Caulobacterales	0.07	0.591661	-0.33	0.726211	-0.43	0.633256	-0.45	0.351023	-0.57	0.726211	-0.62	0.733124	-0.46	0.670845	-0.54	0.708153	0.31	0.543259	0.24	0.520828
	CH2b56	0.56	0.726211	0.14	0.856515	0.14	1	0.14	0.726211	-0.27	0.923893	-0.27	0.98151	0.14	1	0.14	0.988084	0.56	0.709224	0.55	0.605678
	Chitinophagales	-0.05	0.726211	-0.88	0.144129	-0.68	0.726211	-0.85	0.708153	-0.52	0.856515	-0.48	0.856515	-0.72	0.856515	-0.77	1	0.15	0.726211	0.15	0.726211
	Chlamydiales	-0.26	0.726211	-0.73	0.302355	-0.43	0.726211	-0.37	0.412546	-0.37	1	-0.25	1	-0.4	0.879966	-0.49	0.913099	-0.14	0.726211	-0.08	0.726211
	Chthoniobacterales	0.42	0.901746	0.55	0.438635	0.55	0.429825	0.55	0.429825	0.55	0.438635	0.55	0.471936	0.55	0.412546	0.55	0.438635	0.42	0.856515	0.41	0.856515
	Clostridiales	0.28	1	-0.28	0.726211	-0.27	1	-0.34	0.856515	-0.14	1	-0.14	1	-0.14	0.726211	0	0.726211	0.28	1	0.28	1
	Corynebacteriales	0.24	0.726211	-0.66	0.397824	-0.44	0.429825	-0.31	0.830912	-0.64	0.205421	-0.53	0.188028	-0.37	0.429825	-0.35	0.429825	0.35	0.878	0.4	0.856515
	Coxiellales	0.14	0.856515	-0.41	0.591661	-0.14	0.591661	-0.55	0.728365	0.14	0.429825	0.14	0.477852	0	0.474444	-0.14	0.554848	0.14	0.900297	0.14	0.857339
	Cyanobacteriales	-0.32	0.438635	-0.34	0.708814	-0.63	0.856515	-0.2	0.856515	-0.82	0.726211	-0.84	0.726211	-0.63	0.856515	-0.63	0.856515	-0.12	0.438635	-0.18	0.438635
	Cytophagales	-0.24	0.429825	0.58	0.438635	0.55	0.302355	0.8	0.800626	0.42	0.302355	0.47	0.302355	0.56	0.302355	0.63	0.302355	-0.34	0.591661	-0.26	0.591661
	Dadabacteriales	0.56	0.438635	0.14	0.856515	0.14	0.856515	0.14	0.856515	-0.27	0.726211	-0.27	0.726211	0.14	0.856515	0.14	0.856515	0.56	0.438635	0.55	0.438635
	Deinococcales	0.41	0.597078	-0.14	0.856515	-0.37	0.670059	-0.36	0.681499	-0.53	0.471936	-0.6	0.438635	-0.35	0.702135	-0.26	0.758049	0.48	0.543259	0.4	0.609152
	Desulfobulbales	0.56	0.967188	0.14	0.856515	0.14	0.438635	0.14	0.726211	-0.27	0.0936181	-0.27	0.126441	0.14	0.416912	0.14	0.438635	0.56	0.800626	0.55	0.844907
	Desulfovibrionales	0.56	0.856515	0.14	0.856515	0.14	0.217133	0.14	0.543259	-0.27	0.0898884	-0.27	0.106277	0.14	0.302355	0.14	0.322523	0.56	0.952131	0.55	1
	Ectothiorhodospirales	-0.32	0.591661	-0.41	0.591661	-0.61	0.591661	-0.15	1	-0.84	0.438635	-0.82	0.591661	-0.63	0.543259	-0.63	0.543259	-0.12	0.726211	-0.15	0.827164
	Enterobacterales	0.03	0.438635	-0.56	0.438635	-0.67	0.856515	-0.54	0.856515	-0.84	0.726211	-0.85	0.726211	-0.66	0.856515	-0.7	0.856515	0.16	0.438635	0.1	0.438635
	Flavobacteriales	0	0.438635	0.59	0.438635	0.58	0.856515	0.48	0.856515	0.68	0.726211	0.65	0.726211	0.72	0.856515	0.64	0.856515	-0.22	0.438635	-0.23	0.438635
	Frankiales	-0.59	0.726211	0.23	0.800661	0.3	0.726211	0.51	0.708153	0.23	0.856515	0.3	0.856515	0.26	0.856515	0.26	1	-0.77	0.726211	-0.68	0.726211
	Fusobacteriales	-0.42	0.856515	-0.55	0.438635	-0.41	0.591661	0	0.591661	-0.55	0.591661	-0.41	0.591661	-0.48	0.591661	-0.48	0.591661	-0.28	0.438635	-0.21	0.438635
	Ga0077536	-0.63	0.438635	-0.5	0.518644	-0.71	0.856515	-0.23	0.856515	-0.73	0.726211	-0.71	0.726211	-0.72	0.856515	-0.72	0.856515	-0.42	0.438635	-0.45	0.438635
	Gammaproteobacteria Incertae Sedis	-0.21	0.856515	-0.32	0.726211	-0.58	0.591661	-0.27	0.591661	-0.73	0.591661	-0.76	0.591661	-0.46	0.591661	-0.45	0.591661	0.09	0.438635	0.04	0.438635
	Gracilibacteria	-0.44	0.726211	-0.09	0.9207	-0.28	0.726211	0.14	0.708153	-0.3	0.856515	-0.28	0.856515	-0.41	0.856515	-0.41	1	-0.36	0.726211	-0.4	0.726211
	Granulosicoccales	0.22	0.591661	-0.84	0.188028	-0.61	0.591661	-0.85	1	-0.46	0.438635	-0.42	0.591661	-0.58	0.543259	-0.6	0.543259	0.33	0.726211	0.32	0.827164
	Haliangiales	-0.42	0.74891	-0.55	0.438635	-0.41	0.622859	0	0.670059	-0.55	0.670059	-0.41	0.757875	-0.48	0.438635	-0.48	0.429825	-0.28	0.856515	-0.21	0.911916
	Holosporales	-0.17	0.591661	0.78	0.247587	0.78	0.438635	0.78	0.708153	0.78	0.591661	0.78	0.438635	0.78	0.543259	0.78	0.543259	-0.3	0.726211	-0.25	0.591661
	Hydrogenedentiales	-0.42	0.438635	-0.07	0.943262	-0.55	0.856515	-0.34	0.856515	-0.41	0.726211	-0.55	0.726211	-0.48	0.856515	-0.48	0.856515	-0.28	0.438635	-0.41	0.438635
	JGI_0000069-P22	-0.61	0.856515	-0.17	0.856515	-0.02	0.665982	0.22	0.516578	-0.13	0.769039	-0.02	0.856515	-0.26	0.591661	-0.26	0.438635	-0.59	0.943262	-0.5	1
	JTB23	-0.42	1	-0.64	0.429825	-0.81	1	-0.4	0.856515	-0.76	1	-0.73	1	-0.75	0.726211	-0.67	0.726211	-0.22	1	-0.25	1
	Kapabacteriales	-0.42	0.856515	-0.55	0.438635	-0.41	0.943262	0	0.726211	-0.55	0.726211	-0.41	0.726211	-0.48	0.856515	-0.48	0.943262	-0.28	0.943262	-0.21	1
	Kordiimonadales	-0.04	0.369593	-0.28	0.726211	-0.44	0.555689	-0.06	1	-0.78	0.540849	-0.76	0.555689	-0.45	0.543259	-0.45	0.543259	0.12	0.351993	0.09	0.302355
	Lachnospirales	0.28	0.591661	-0.28	0.726211	-0.27	0.591661	-0.34	1	-0.14	0.438635	-0.14	0.591661	-0.14	0.543259	0	0.543259	0.28	0.726211	0.28	0.827164
	Lactobacillales	-0.14	0.670218	0.41	0.591661	0.41	0.144129	0.41	0.429825	0.41	0.302355	0.41	0.347349	0.41	0.274014	0.41	0.302355	-0.56	0.856515	-0.55	0.848723
	Latescibacterota	0.56	0.438635	0.14	0.856515	0.14	0.856515	0.14	0.856515	-0.27	0.726211	-0.27	0.726211	0.14	0.856515	0.14	0.856515	0.56	0.438635	0.55	0.438635
	Legionellales	0.29	0.846074	-0.54	0.445948	-0.29	0.266577	-0.73	0.681499	0.02	0.0239455	0.02	0.0390643	-0.23	0.221908	-0.25	0.299054	0.29	1	0.29	1
	Margulisbacteria	-0.16	0.445128	-0.72	0.302355	-0.38	0.902158	-0.51	0.737171	-0.25	0.794161	-0.16	0.764501	-0.45	0.938973	-0.56	1	-0.07	0.726211	-0.02	0.726211
	Methylococcales	-0.67	0.438635	0.1	0.902067	-0.14	1	0.37	0.809612	-0.25	0.868801	-0.24	1	-0.14	0.758049	-0.14	0.758049	-0.64	0.438635	-0.64	0.540849
	Micavibrionales	-0.17	0.412546	0.79	0.23408	0.62	0.943262	0.84	0.879966	0.42	0.726211	0.4	0.726211	0.63	1	0.66	0.879966	-0.27	0.412546	-0.24	0.429825
	Microtrichales	0.32	0.591661	-0.63	0.429825	-0.32	0.591661	-0.56	1	-0.17	0.438635	-0.1	0.591661	-0.3	0.543259	-0.28	0.543259	0.22	0.726211	0.24	0.827164
	Moduliflexales	0	0.879966	-0.07	0.943262	0	0.397824	-0.14	0.302355	0	0.550174	0	0.591661	-0.28	0.279503	-0.28	0.302355	0	1	0	1
	Mycoplasmatales	-0.14	0.591661	0.41	0.591661	0.41	0.726211	0.41	0.856515	0.41	0.726211	0.41	0.726211	0.41	0.591661	0.41	0.591661	-0.56	0.670845	-0.55	0.61963
	Myxococcales	-0.36	0.591661	-0.82	0.207193	-0.88	0.591661	-0.64	1	-0.72	0.438635	-0.69	0.591661	-0.76	0.543259	-0.73	0.543259	-0.17	0.726211	-0.19	0.827164
	Nannocystales	-0.67	1	-0.27	0.726211	-0.48	0.763615	-0.01	0.913099	-0.5	0.429825	-0.48	0.47799	-0.49	0.726211	-0.49	0.726211	-0.68	0.856515	-0.71	0.846074
	NB1-j	-0.19	1	-0.57	0.438635	-0.77	1	-0.36	0.856515	-0.96	1	-0.94	1	-0.8	0.726211	-0.74	0.726211	0.02	1	-0.02	1
	Nitrosococcales	-0.24	0.591661	-0.8	0.221908	-0.9	0.591661	-0.64	1	-0.84	0.438635	-0.83	0.591661	-0.77	0.543259	-0.75	0.543259	-0.03	0.726211	-0.07	0.827164
	NKB5	-0.42	0.968291	-0.55	0.438635	-0.41	0.247587	0	0.474444	-0.55	0.0267959	-0.41	0.0877372	-0.48	0.279503	-0.48	0.302355	-0.28	0.809288	-0.21	0.836722
	NRL2	-0.42	0.438635	-0.55	0.438635	-0.41	0.856515	0	0.856515	-0.55	0.726211	-0.41	0.726211	-0.48	0.856515	-0.48	0.856515	-0.28	0.438635	-0.21	0.438635
	Oligoflexales	0.44	0.429825	-0.67	0.383731	-0.39	0.302355	-0.69	0.800626	-0.31	0.302355	-0.27	0.302355	-0.36	0.302355	-0.35	0.302355	0.49	0.591661	0.5	0.591661
	OM190	-0.42	0.591661	-0.39	0.638234	-0.61	0.438635	-0.15	0.856515	-0.82	0.205421	-0.8	0.221908	-0.58	0.438635	-0.53	0.464997	-0.14	0.856515	-0.15	0.856515
	Opitutales	-0.45	0.856515	-0.81	0.212964	-0.91	0.471936	-0.66	0.856515	-0.77	0.188028	-0.75	0.221908	-0.95	0.397824	-0.92	0.397824	-0.24	1	-0.28	1
	Paracaedibacterales	-0.85	0.438635	-0.09	0.913099	-0.38	0.856515	0.06	0.856515	-0.37	0.726211	-0.38	0.726211	-0.38	0.856515	-0.38	0.856515	-0.82	0.438635	-0.84	0.438635
	Parvibaculales	-0.42	0.412546	-0.55	0.438635	-0.41	0.943262	0	0.879966	-0.55	0.726211	-0.41	0.726211	-0.48	1	-0.48	0.879966	-0.28	0.412546	-0.21	0.429825
	PAUC26f	-0.42	0.856515	-0.55	0.438635	-0.41	0.302355	0	0.205421	-0.55	0.438635	-0.41	0.429825	-0.48	0.302355	-0.48	0.358535	-0.28	0.726211	-0.21	0.78435
	PAUC34f	-0.42	0.438635	-0.55	0.438635	-0.41	0.856515	0	0.856515	-0.55	0.726211	-0.41	0.726211	-0.48	0.856515	-0.48	0.856515	-0.28	0.438635	-0.21	0.438635
	PB19	-0.42	0.591661	-0.55	0.438635	-0.41	0.221908	0	0.614465	-0.55	0.275102	-0.41	0.302355	-0.48	0.294305	-0.48	0.390172	-0.28	0.807117	-0.21	0.773641
	Pedosphaerales	-0.1	0.205421	-0.95	0.0267063	-0.88	0.660493	-0.77	1	-0.78	0.597078	-0.73	0.660493	-0.8	0.624247	-0.79	0.624247	0.09	0.438993	0.08	0.509102
	PeM15	0.19	0.994951	0.07	0.943262	-0.25	0.382324	-0.11	0.457016	-0.5	0.188028	-0.59	0.188028	-0.21	0.393221	-0.21	0.326982	0.28	0.856515	0.18	0.909174
	Phormidesmiales	0	0.943631	-0.07	0.943262	0	0.591661	-0.14	0.591661	0	0.438635	0	0.438635	-0.28	0.590168	-0.28	0.442418	0	0.726211	0	0.777336
	Phycisphaerales	0.02	0.856515	-0.37	0.670059	-0.25	0.438635	0.09	0.188028	-0.64	0.591661	-0.52	0.614465	-0.31	0.429825	-0.31	0.397824	0.14	0.73011	0.19	0.777336
	Pirellulales	-0.05	0.591661	-0.73	0.302355	-0.78	0.591661	-0.53	1	-0.95	0.438635	-0.92	0.591661	-0.75	0.543259	-0.74	0.543259	0.22	0.726211	0.2	0.827164
	Piscirickettsiales	0.19	0.702135	-0.25	0.763615	-0.16	0.591661	0.11	0.708153	-0.59	0.508847	-0.5	0.591661	-0.21	0.726211	-0.21	0.801055	0.28	0.474444	0.32	0.440592
	Pla4 lineage	0	0.591661	-0.07	0.943262	0	0.591661	-0.14	1	0	0.438635	0	0.591661	-0.28	0.543259	-0.28	0.543259	0	0.726211	0	0.827164
	Planctomycetales	-0.19	0.726211	-0.41	0.591661	-0.53	0.438635	-0.15	0.188028	-0.84	0.591661	-0.8	0.591661	-0.66	0.508847	-0.66	0.474444	0	0.591661	-0.02	0.591661
	Polyangiales	-0.16	0.984175	-0.16	0.856515	0.07	0.591661	-0.28	0.949	0.3	0.247587	0.3	0.271734	0.18	0.591661	0.07	0.591661	-0.07	0.878	-0.02	0.911916
	Propionibacteriales	0.56	0.726211	0.14	0.856515	0.14	0.429825	0.14	0.830912	-0.27	0.205421	-0.27	0.188028	0.14	0.429825	0.14	0.429825	0.56	0.878	0.55	0.856515
	Pseudomonadales	-0.22	0.726211	-0.71	0.302355	-0.85	0.205421	-0.54	0.416912	-0.98	0.347349	-0.97	0.429825	-0.86	0.169653	-0.83	0.212964	-0.05	0.879966	-0.09	0.879966
	Puniceispirillales	-0.42	0.429825	-0.55	0.438635	-0.41	0.302355	0	0.800626	-0.55	0.302355	-0.41	0.302355	-0.48	0.302355	-0.48	0.302355	-0.28	0.591661	-0.21	0.591661
	Rhizobiales	0.31	0.856515	-0.76	0.271734	-0.55	0.247587	-0.84	0.591661	-0.43	0.0936181	-0.42	0.154346	-0.51	0.23408	-0.53	0.322523	0.46	0.967188	0.45	1
	Rhodobacterales	0	0.943631	0.63	0.429825	0.58	0.302355	0.75	0.144129	0.3	0.495975	0.32	0.464997	0.63	0.302355	0.61	0.363241	-0.19	0.761255	-0.15	0.815236
	Rhodospirillales	-0.82	0.726211	-0.24	0.790352	-0.38	0.438635	0.03	0.856515	-0.41	0.188028	-0.38	0.205421	-0.4	0.429825	-0.4	0.429825	-0.55	0.878	-0.51	0.856515
	Rhodothermales	0.1	0.984175	-0.51	0.503163	-0.6	0.591661	-0.28	0.949	-0.79	0.247587	-0.76	0.271734	-0.51	0.591661	-0.49	0.591661	0.31	0.878	0.28	0.911916
	Rickettsiales	0.35	0.805079	-0.56	0.438635	-0.44	0.438635	-0.34	0.188028	-0.51	0.591661	-0.44	0.591661	-0.28	0.438635	-0.23	0.438635	0.53	0.726211	0.55	0.726211
	S-70	0.56	0.591661	0.14	0.856515	0.14	0.543259	0.14	0.879966	-0.27	0.302355	-0.27	0.266577	0.14	0.438635	0.14	0.461171	0.56	0.726211	0.55	0.726211
	Saccharimonadales	0.65	0.856515	-0.07	0.943262	-0.07	0.274014	-0.11	0.199856	-0.32	0.374809	-0.32	0.274014	0.02	0.412546	0.11	0.412546	0.65	0.726211	0.64	0.853681
	Salinisphaerales	-0.42	0.374809	-0.55	0.438635	-0.41	0.857581	0	0.669174	-0.55	0.761255	-0.41	0.785705	-0.48	0.856515	-0.48	0.856515	-0.28	0.429825	-0.21	0.429825
	SAR11 clade	0.46	0.726211	0.18	0.856515	0.48	0.347349	0.12	0.61963	0.73	0.188028	0.77	0.188028	0.55	0.247587	0.54	0.205421	0.29	0.952131	0.33	0.902097
	SAR324 clade (Marine group B)	-0.19	0.591661	-0.62	0.438635	-0.47	0.591661	-0.26	1	-0.5	0.438635	-0.4	0.591661	-0.63	0.543259	-0.56	0.543259	-0.08	0.726211	-0.02	0.827164
	Solirubrobacterales	0	0.429825	-0.07	0.943262	0	0.543259	-0.14	0.681499	0	0.670059	0	0.726211	-0.28	0.591661	-0.28	0.484254	0	0.636039	0	0.702135
	Sphingobacteriales	0.02	0.783139	-0.37	0.670059	-0.25	0.106277	0.09	0.429825	-0.64	0.188028	-0.52	0.205421	-0.31	0.261899	-0.31	0.279503	0.14	1	0.19	0.948054
	Sphingomonadales	-0.12	0.726211	-0.13	0.873214	-0.17	0.726211	0.02	0.302355	-0.43	1	-0.42	1	-0.16	0.800661	-0.21	0.767565	0.19	0.726211	0.21	0.726211
	SS1-B-07-19	-0.32	0.856515	-0.34	0.708814	-0.63	0.247587	-0.2	0.247587	-0.82	0.247587	-0.84	0.247587	-0.63	0.247587	-0.63	0.247587	-0.12	0.726211	-0.18	0.773641
	Steroidobacterales	-0.14	0.591661	-0.65	0.416912	-0.78	0.438635	-0.42	0.438635	-0.91	0.438635	-0.87	0.438635	-0.8	0.438635	-0.7	0.438635	0.05	0.591661	0.03	0.591661
	Subgroup 17	0.42	0.86541	0.55	0.438635	0.55	0.745849	0.55	0.543259	0.55	0.868801	0.55	0.968291	0.55	0.827164	0.55	0.763615	0.42	0.968291	0.41	0.856515
	Synechococcales	0.14	0.438635	-0.6	0.438635	-0.42	0.856515	-0.27	0.856515	-0.63	0.726211	-0.53	0.726211	-0.53	0.856515	-0.48	0.856515	0.1	0.438635	0.14	0.438635
	Tepidisphaerales	0.56	0.856515	0.14	0.856515	0.14	0.591661	0.14	0.591661	-0.27	0.591661	-0.27	0.591661	0.14	0.591661	0.14	0.591661	0.56	0.438635	0.55	0.438635
	Thermoanaerobaculales	0.56	0.824479	0.14	0.856515	0.14	0.438635	0.14	0.734878	-0.27	0.302355	-0.27	0.271734	0.14	0.585872	0.14	0.591661	0.56	0.922314	0.55	0.98151
	Thiotrichales	-0.14	0.809288	0.58	0.438635	0.71	0.188028	0.82	0.461171	0.56	0.00368845	0.63	0.0136844	0.71	0.178176	0.68	0.204448	-0.33	0.968291	-0.24	0.913099
	Tistrellales	-0.42	0.879239	0.28	0.726211	0.27	0.856515	0.28	1	0.27	0.591661	0.27	0.591661	0.28	0.856515	0.28	0.827164	-0.28	0.856515	-0.21	0.827164
	UBA10353 marine group	0.14	0.591661	-0.57	0.438635	-0.76	0.591661	-0.83	1	-0.67	0.438635	-0.76	0.591661	-0.65	0.543259	-0.65	0.543259	0.3	0.726211	0.19	0.827164
	UBA4486	-0.04	1	-0.28	0.726211	-0.44	0.438635	-0.06	0.279503	-0.78	0.726211	-0.76	0.726211	-0.45	0.429825	-0.45	0.438635	0.12	0.856515	0.09	0.856515
	uncultured Gammaproteobacteria	-0.27	0.591661	-0.59	0.438635	-0.69	0.726211	-0.4	0.726211	-0.85	0.726211	-0.84	0.726211	-0.78	0.726211	-0.82	0.726211	-0.06	0.726211	-0.1	0.827164
	unknown Alphaproteobacteria	-0.63	0.591661	-0.6	0.438635	-0.49	0.591661	-0.36	1	-0.37	0.438635	-0.31	0.591661	-0.43	0.543259	-0.52	0.543259	-0.39	0.726211	-0.35	0.827164
	unknown Anaerolineae	0.28	0.856515	-0.28	0.726211	-0.27	0.856515	-0.34	0.438635	-0.14	0.856515	-0.14	0.856515	-0.14	1	0	0.856515	0.28	0.856515	0.28	0.856515
	unknown Bacteria	-0.1	0.188028	-0.63	0.429825	-0.59	0.651324	-0.52	0.96525	-0.54	0.670059	-0.52	0.651324	-0.43	0.665982	-0.51	0.665982	0.16	0.205421	0.14	0.188028
	unknown Bacteroidia	0.2	0.856515	0.36	0.681499	0.4	0.856515	0.28	0.879966	0.47	0.438635	0.47	0.520828	0.29	0.827164	0.37	0.827164	-0.13	0.726211	-0.13	0.726211
	unknown Gammaproteobacteria	-0.13	0.852309	-0.61	0.438635	-0.26	0.576853	-0.48	0.745849	-0.13	0.518644	-0.05	0.622859	-0.21	0.429825	-0.25	0.438635	0.05	0.928918	0.14	1
	unknown Lentisphaeria	0.56	0.438635	0.14	0.856515	0.14	0.856515	0.14	0.856515	-0.27	0.726211	-0.27	0.726211	0.14	0.856515	0.14	0.856515	0.56	0.438635	0.55	0.438635
	unknown Parcubacteria	-0.42	0.879239	-0.55	0.438635	-0.41	0.221908	0	0.442418	-0.55	0.0136844	-0.41	0.0499321	-0.48	0.261899	-0.48	0.279503	-0.28	0.902067	-0.21	0.924142
	unknown Proteobacteria	-0.14	0.591661	0.41	0.591661	0.41	0.438635	0.41	0.438635	0.41	0.438635	0.41	0.438635	0.41	0.438635	0.41	0.438635	-0.56	0.591661	-0.55	0.591661
	vadinHA49	-0.42	0.760921	-0.55	0.438635	-0.41	0.591661	0	0.670059	-0.55	0.670059	-0.41	0.763615	-0.48	0.614252	-0.48	0.543259	-0.28	0.856515	-0.21	0.929166
	Vampirovibrionales	0.56	0.900297	0.14	0.856515	0.14	0.145713	0.14	0.261899	-0.27	0.247587	-0.27	0.302355	0.14	0.221908	0.14	0.247587	0.56	0.921458	0.55	0.935914
	Verrucomicrobiales	-0.12	0.591661	-0.74	0.294305	-0.8	0.0918833	-0.54	0.395104	-0.97	0.261899	-0.93	0.279503	-0.77	0.0267959	-0.75	0.0771804	0.1	0.780927	0.08	0.726211
	WPS-2	0.28	0.726211	-0.28	0.726211	-0.27	0.726211	-0.34	0.708153	-0.14	0.856515	-0.14	0.856515	-0.14	0.856515	0	1	0.28	0.726211	0.28	0.726211
	Xanthomonadales	0.65	0.911782	-0.07	0.943262	-0.07	0.438635	-0.11	0.485808	-0.32	0.460676	-0.32	0.491498	0.02	0.591661	0.11	0.503163	0.65	0.856515	0.64	0.856515
PS	028H05-P-BN-P5	0.11	0.936657	0.25	0.921911	0.37	0.862489	-0.07	0.936657	-0.48	0.818661	-0.14	0.935431	-0.14	0.935431	-0.26	0.921911	-0.2	0.935431	-0.14	0.935431
	0319-6G20	0.51	0.762784	0.49	0.818661	0.09	0.936657	-0.29	0.898986	-0.71	0.719961	0.24	0.926681	0.24	0.926681	0.13	0.936657	0.2	0.935431	0.24	0.926681
	1013-28-CG33	-0.55	0.719961	-0.55	0.719961	-0.55	0.719961	0.41	0.828783	0.27	0.898986	0.14	0.935431	0.14	0.935431	0.14	0.935431	0.21	0.935431	0.14	0.935431
	Absconditabacteriales (SR1)	0.68	0.719961	0.73	0.719961	0.32	0.898986	-0.02	0.997389	-0.55	0.719961	0.53	0.743172	0.53	0.743172	0.38	0.856969	0.5	0.785625	0.53	0.743172
	Acanthopleuribacterales	-0.05	0.963401	-0.25	0.921911	-0.52	0.743172	-0.43	0.828783	-0.16	0.935431	-0.1	0.936657	-0.1	0.936657	-0.02	0.991808	-0.1	0.936657	-0.1	0.936657
	Acetobacterales	0.41	0.828783	0.27	0.898986	0.41	0.828783	-0.55	0.719961	0	1	-0.41	0.828783	-0.41	0.828783	-0.42	0.828783	-0.41	0.828783	-0.41	0.828783
	Acidaminococcales	0.55	0.719961	0.55	0.719961	0.27	0.898986	0	1	-0.27	0.898986	0.55	0.719961	0.55	0.719961	0.56	0.719961	0.55	0.719961	0.55	0.719961
	Actinomarinales	0.19	0.935431	0.24	0.934172	0.56	0.719961	-0.36	0.870245	-0.05	0.963187	-0.55	0.719961	-0.55	0.719961	-0.55	0.719961	-0.61	0.719961	-0.55	0.719961
	Anaerolineales	-0.14	0.935431	-0.07	0.936657	0.02	0.991808	-0.25	0.921911	0.02	0.991808	0.13	0.936657	0.13	0.936657	0.21	0.935431	0.08	0.936657	0.13	0.936657
	Ardenticatenales	0.14	0.935431	0.41	0.828783	0.55	0.719961	0.14	0.935431	-0.14	0.935431	0.28	0.898986	0.28	0.898986	0.14	0.935431	0.21	0.935431	0.28	0.898986
	Arenicellales	0.52	0.760355	0.44	0.828783	0.03	0.990593	-0.32	0.898986	-0.34	0.898986	0.39	0.84249	0.39	0.84249	0.35	0.89224	0.38	0.85615	0.39	0.84249
	B2M28	0.22	0.935431	0.04	0.971699	-0.14	0.935431	-0.43	0.828783	-0.54	0.728363	-0.11	0.936657	-0.11	0.936657	-0.01	1	-0.11	0.936657	-0.11	0.936657
	Babeliales	0.14	0.935431	0.14	0.935431	0.3	0.898986	-0.3	0.898986	0.28	0.898986	-0.43	0.828783	-0.43	0.828783	-0.32	0.898986	-0.46	0.828783	-0.43	0.828783
	Bacillales	0.27	0.898986	0.14	0.935431	-0.27	0.898986	-0.14	0.935431	-0.41	0.828783	-0.07	0.936657	-0.07	0.936657	-0.21	0.935431	-0.07	0.936657	-0.07	0.936657
	bacteriap25	-0.37	0.862489	-0.48	0.818661	-0.48	0.818661	0.05	0.963401	-0.27	0.898986	-0.37	0.862489	-0.37	0.862489	-0.37	0.862489	-0.32	0.898986	-0.37	0.862489
	Bacteriovoracales	0.14	0.935985	0.14	0.935985	0.22	0.935431	-0.51	0.773096	-0.2	0.935431	-0.04	0.968166	-0.04	0.968166	-0.1	0.936657	-0.1	0.936657	-0.04	0.968166
	Bacteroidales	0.27	0.898986	0.08	0.936657	-0.37	0.862489	-0.26	0.916325	-0.43	0.828783	0	1	0	1	0.04	0.967384	0	1	0	1
	Bacteroidetes VC2.1 Bac22	0.39	0.84249	0.36	0.865938	0.07	0.936657	0.04	0.971699	-0.22	0.935431	0.56	0.719961	0.56	0.719961	0.47	0.828783	0.56	0.719961	0.56	0.719961
	BD2-11 terrestrial group	0.26	0.921911	0.1	0.936657	-0.12	0.936657	-0.41	0.83395	-0.41	0.83395	0.11	0.936657	0.11	0.936657	0.25	0.921911	0.11	0.936657	0.11	0.936657
	Bdellovibrionales	0.2	0.935431	0.32	0.898986	0.05	0.963187	0.1	0.936657	-0.1	0.936657	0.26	0.920508	0.26	0.920508	0.2	0.935431	0.22	0.935431	0.26	0.920508
	Blastocatellales	-0.18	0.935431	-0.38	0.85791	-0.28	0.898986	-0.49	0.818661	0.24	0.933026	-0.28	0.898986	-0.28	0.898986	-0.13	0.936657	-0.25	0.926328	-0.28	0.898986
	Blfdi19	0.27	0.898986	0.14	0.935431	-0.27	0.898986	-0.14	0.935431	-0.41	0.828783	-0.07	0.936657	-0.07	0.936657	-0.21	0.935431	-0.07	0.936657	-0.07	0.936657
	Bradymonadales	0.46	0.828783	0.64	0.719961	0.55	0.719961	0.12	0.936657	0	1	0.28	0.898986	0.28	0.898986	0.26	0.914153	0.24	0.934366	0.28	0.898986
	Bryobacterales	-0.55	0.719961	-0.55	0.719961	-0.55	0.719961	0.41	0.828783	0.27	0.898986	0.14	0.935431	0.14	0.935431	0.14	0.935431	0.21	0.935431	0.14	0.935431
	Burkholderiales	-0.52	0.762784	-0.33	0.898986	-0.03	0.979509	0.65	0.719961	0.7	0.719961	-0.13	0.935985	-0.13	0.935985	-0.16	0.935431	-0.11	0.936657	-0.13	0.935985
	c5LKS83	0.14	0.935431	0.41	0.828783	0.55	0.719961	0.14	0.935431	-0.14	0.935431	0.28	0.898986	0.28	0.898986	0.14	0.935431	0.21	0.935431	0.28	0.898986
	Caenarcaniphilales	0.3	0.898986	0.43	0.828783	0.27	0.898986	0.02	0.991808	-0.39	0.84249	0.18	0.935431	0.18	0.935431	-0.02	0.991808	0.13	0.936657	0.18	0.935431
	Caldilineales	0.78	0.719961	0.65	0.719961	0.2	0.935431	-0.43	0.828783	-0.45	0.828783	0.13	0.935985	0.13	0.935985	0.1	0.936657	0.12	0.936657	0.13	0.935985
	Campylobacterales	0.23	0.935015	0.13	0.935985	0	1	-0.4	0.838697	-0.7	0.719961	-0.56	0.719961	-0.56	0.719961	-0.7	0.719961	-0.59	0.719961	-0.56	0.719961
	Candidatus Campbellbacteria	-0.55	0.719961	-0.38	0.847206	-0.29	0.898986	0.42	0.828783	0.37	0.862489	0.15	0.935431	0.15	0.935431	0.2	0.935431	0.16	0.935431	0.15	0.935431
	Candidatus Kaiserbacteria	-0.48	0.818661	-0.33	0.898986	-0.37	0.862489	0.82	0.719961	0.67	0.719961	0.37	0.862489	0.37	0.862489	0.4	0.838697	0.41	0.828783	0.37	0.862489
	Candidatus Kerfeldbacteria	0.14	0.935431	0.41	0.828783	0.55	0.719961	0.14	0.935431	-0.14	0.935431	0.28	0.898986	0.28	0.898986	0.14	0.935431	0.21	0.935431	0.28	0.898986
	Candidatus Magasanikbacteria	-0.55	0.719961	-0.55	0.719961	-0.55	0.719961	0.41	0.828783	0.27	0.898986	0.14	0.935431	0.14	0.935431	0.14	0.935431	0.21	0.935431	0.14	0.935431
	Candidatus Peregrinibacteria	0.41	0.828783	0.27	0.898986	0.41	0.828783	-0.55	0.719961	0	1	-0.41	0.828783	-0.41	0.828783	-0.42	0.828783	-0.41	0.828783	-0.41	0.828783
	Caulobacterales	0.22	0.935431	0.22	0.935431	0.27	0.909535	-0.28	0.898986	-0.4	0.838697	-0.53	0.743172	-0.53	0.743172	-0.68	0.719961	-0.56	0.719961	-0.53	0.743172
	CHAB-XI-27	-0.55	0.719961	-0.55	0.719961	-0.55	0.719961	0.41	0.828783	0.27	0.898986	0.14	0.935431	0.14	0.935431	0.14	0.935431	0.21	0.935431	0.14	0.935431
	Chitinophagales	0.37	0.862489	0.45	0.828783	0.2	0.935431	-0.08	0.936657	-0.22	0.935431	0.54	0.728363	0.54	0.728363	0.5	0.781164	0.51	0.762784	0.54	0.728363
	Chlamydiales	0.11	0.936657	0.25	0.921911	0.37	0.862489	-0.07	0.936657	-0.48	0.818661	-0.14	0.935431	-0.14	0.935431	-0.26	0.921911	-0.2	0.935431	-0.14	0.935431
	Christensenellales	-0.55	0.719961	-0.55	0.719961	-0.55	0.719961	0.41	0.828783	0.27	0.898986	0.14	0.935431	0.14	0.935431	0.14	0.935431	0.21	0.935431	0.14	0.935431
	Chromatiales	0.39	0.84249	0.52	0.743172	0.73	0.719961	-0.25	0.921911	-0.11	0.936657	-0.05	0.963401	-0.05	0.963401	-0.16	0.935431	-0.1	0.936657	-0.05	0.963401
	Chthoniobacterales	-0.6	0.719961	-0.56	0.719961	-0.56	0.719961	0.5	0.799372	0.57	0.719961	-0.16	0.935431	-0.16	0.935431	-0.01	1	-0.12	0.936657	-0.16	0.935431
	Clostridia	-0.55	0.719961	-0.55	0.719961	-0.55	0.719961	0.41	0.828783	0.27	0.898986	0.14	0.935431	0.14	0.935431	0.14	0.935431	0.21	0.935431	0.14	0.935431
	Clostridiales	-0.27	0.898986	-0.41	0.828783	-0.41	0.828783	-0.41	0.828783	0.14	0.935431	-0.07	0.936657	-0.07	0.936657	0.14	0.935431	-0.07	0.936657	-0.07	0.936657
	Corynebacteriales	0.13	0.935985	0.16	0.935431	0.48	0.818661	-0.35	0.878731	-0.07	0.938569	-0.65	0.719961	-0.65	0.719961	-0.67	0.719961	-0.69	0.719961	-0.65	0.719961
	Coxiellales	0.47	0.825518	0.24	0.934172	-0.27	0.898986	-0.42	0.828783	-0.75	0.719961	-0.01	1	-0.01	1	-0.04	0.975841	-0.01	1	-0.01	1
	Cyanobacteriales	-0.01	1	0.04	0.968903	-0.02	0.99836	-0.08	0.936657	0	1	0.18	0.935431	0.18	0.935431	0.15	0.935431	0.17	0.935431	0.18	0.935431
	Cytophagales	-0.6	0.719961	-0.37	0.862489	-0.25	0.921918	0.87	0.563588	0.62	0.719961	0.53	0.743172	0.53	0.743172	0.49	0.818661	0.55	0.719961	0.53	0.743172
	Defluviicoccales	0.15	0.935431	0.21	0.935431	0.05	0.963187	-0.19	0.935431	-0.31	0.898986	0.14	0.935431	0.14	0.935431	0.05	0.963401	0.08	0.936657	0.14	0.935431
	Deinococcales	0.38	0.847206	0.4	0.838697	0.32	0.898986	-0.4	0.838697	-0.68	0.719961	0.19	0.935431	0.19	0.935431	0.12	0.936657	0.13	0.935985	0.19	0.935431
	Desulfobacterales	0.11	0.936657	0.25	0.921911	0.37	0.862489	-0.07	0.936657	-0.48	0.818661	-0.14	0.935431	-0.14	0.935431	-0.26	0.921911	-0.2	0.935431	-0.14	0.935431
	Desulfobulbales	-0.55	0.719961	-0.55	0.719961	-0.55	0.719961	0.41	0.828783	0.27	0.898986	0.14	0.935431	0.14	0.935431	0.14	0.935431	0.21	0.935431	0.14	0.935431
	Desulfuromonadales	0.55	0.719961	0.5	0.799372	0.33	0.898986	-0.4	0.84249	-0.4	0.84249	-0.18	0.935431	-0.18	0.935431	-0.37	0.862489	-0.22	0.935431	-0.18	0.935431
	EC3	0.14	0.935431	0.41	0.828783	0.55	0.719961	0.14	0.935431	-0.14	0.935431	0.28	0.898986	0.28	0.898986	0.14	0.935431	0.21	0.935431	0.28	0.898986
	Ectothiorhodospirales	0	1	-0.14	0.935431	-0.14	0.935431	-0.27	0.898986	-0.55	0.719961	-0.55	0.719961	-0.55	0.719961	-0.56	0.719961	-0.55	0.719961	-0.55	0.719961
	Enterobacterales	0.5	0.785022	0.32	0.898986	0.23	0.935015	-0.78	0.719961	-0.78	0.719961	-0.48	0.818661	-0.48	0.818661	-0.57	0.719961	-0.51	0.762784	-0.48	0.818661
	Fibrobacterales	0.05	0.963401	-0.16	0.935431	-0.5	0.781164	-0.39	0.84249	-0.25	0.921911	-0.1	0.936657	-0.1	0.936657	-0.08	0.936657	-0.1	0.936657	-0.1	0.936657
	Flavobacteriales	-0.3	0.898986	-0.43	0.828783	-0.7	0.719961	0.13	0.935985	0.28	0.898986	-0.01	1	-0.01	1	0.09	0.936657	0.03	0.979509	-0.01	1
	Francisellales	-0.41	0.828783	-0.27	0.898986	0.14	0.935431	0.27	0.898986	0.55	0.719961	0.41	0.828783	0.41	0.828783	0.42	0.828783	0.41	0.828783	0.41	0.828783
	Frankiales	0.07	0.937703	0.22	0.935431	0.7	0.719961	-0.14	0.935985	0.27	0.900421	-0.26	0.921911	-0.26	0.921911	-0.28	0.898986	-0.31	0.898986	-0.26	0.921911
	Fusobacteriales	0.54	0.729108	0.53	0.743172	0.29	0.898986	-0.36	0.870245	-0.31	0.898986	-0.11	0.936657	-0.11	0.936657	-0.21	0.935431	-0.16	0.935431	-0.11	0.936657
	Ga0077536	0.39	0.84249	0.52	0.743172	0.73	0.719961	-0.25	0.921911	-0.11	0.936657	-0.05	0.963401	-0.05	0.963401	-0.16	0.935431	-0.1	0.936657	-0.05	0.963401
	Gaiellales	-0.14	0.935431	-0.25	0.921911	-0.59	0.719961	0.16	0.935431	-0.16	0.935431	0.03	0.979509	0.03	0.979509	-0.08	0.936657	0.08	0.936657	0.03	0.979509
	Gammaproteobacteria	0.14	0.935431	0.41	0.828783	0.55	0.719961	0.14	0.935431	-0.14	0.935431	0.28	0.898986	0.28	0.898986	0.14	0.935431	0.21	0.935431	0.28	0.898986
	Gammaproteobacteria Incertae Sedis	0.15	0.935431	0	1	0.02	0.99836	-0.67	0.719961	-0.22	0.935431	-0.23	0.935431	-0.23	0.935431	-0.22	0.935431	-0.24	0.934366	-0.23	0.935431
	Gemmatimonadales	0.03	0.985059	0.2	0.935431	0.3	0.898986	0.18	0.935431	-0.29	0.898986	-0.34	0.898986	-0.34	0.898986	-0.41	0.828783	-0.39	0.84249	-0.34	0.898986
	Gracilibacteria	-0.36	0.864545	-0.05	0.963187	0.13	0.936657	0.62	0.719961	0.57	0.719961	0.39	0.84249	0.39	0.84249	0.44	0.828783	0.38	0.85615	0.39	0.84249
	Granulosicoccales	0.49	0.818661	0.33	0.898986	-0.16	0.935431	-0.42	0.828783	-0.73	0.719961	0.21	0.935431	0.21	0.935431	0.15	0.935431	0.19	0.935431	0.21	0.935431
	Haliangiales	-0.27	0.898986	-0.41	0.828783	-0.41	0.828783	-0.41	0.828783	0.14	0.935431	-0.07	0.936657	-0.07	0.936657	0.14	0.935431	-0.07	0.936657	-0.07	0.936657
	Holosporales	-0.14	0.935431	0	1	0	1	0.55	0.719961	0.41	0.828783	-0.28	0.898986	-0.28	0.898986	-0.21	0.935431	-0.28	0.898986	-0.28	0.898986
	Ignavibacteriales	0.14	0.935431	0.11	0.936657	-0.23	0.935431	0.25	0.921911	-0.07	0.936657	-0.24	0.930364	-0.24	0.930364	-0.31	0.898986	-0.24	0.929146	-0.24	0.930364
	JGI_0000069-P22	0.26	0.919724	0.17	0.935431	0.17	0.935431	-0.61	0.719961	-0.56	0.719961	-0.23	0.935431	-0.23	0.935431	-0.17	0.935431	-0.27	0.898986	-0.23	0.935431
	JTB23	0.75	0.719961	0.82	0.719961	0.57	0.719961	-0.2	0.935431	-0.53	0.743172	0.3	0.898986	0.3	0.898986	0.1	0.936657	0.25	0.923822	0.3	0.898986
	Kapabacteriales	0.14	0.935431	0.16	0.935431	-0.2	0.935431	0	1	-0.23	0.935015	0.26	0.919724	0.26	0.919724	0.19	0.935431	0.24	0.926681	0.26	0.919724
	Kiloniellales	0.52	0.743172	0.32	0.898986	0.16	0.935431	-0.55	0.719961	-0.27	0.898986	-0.39	0.84249	-0.39	0.84249	-0.49	0.814528	-0.39	0.84249	-0.39	0.84249
	Kiritimatiellales	0.27	0.898986	0.14	0.935431	-0.27	0.898986	-0.14	0.935431	-0.41	0.828783	-0.07	0.936657	-0.07	0.936657	-0.21	0.935431	-0.07	0.936657	-0.07	0.936657
	Kordiimonadales	0.65	0.719961	0.59	0.719961	0.48	0.818661	-0.62	0.719961	-0.74	0.719961	-0.24	0.92696	-0.24	0.92696	-0.39	0.84249	-0.3	0.898986	-0.24	0.92696
	Lachnospirales	-0.1	0.936657	-0.14	0.935431	-0.03	0.985059	0.11	0.936657	0.39	0.842938	-0.38	0.85791	-0.38	0.85791	-0.35	0.889085	-0.33	0.898986	-0.38	0.85791
	Lactobacillales	0.52	0.743172	0.32	0.898986	0.16	0.935431	-0.55	0.719961	-0.27	0.898986	-0.39	0.84249	-0.39	0.84249	-0.49	0.814528	-0.39	0.84249	-0.39	0.84249
	Latescibacterota	0.46	0.828783	0.29	0.898986	-0.21	0.935431	-0.31	0.898986	-0.43	0.828783	0.32	0.898986	0.32	0.898986	0.33	0.898986	0.32	0.898986	0.32	0.898986
	Legionellales	0.21	0.935431	0.1	0.936657	-0.1	0.936657	-0.31	0.898986	-0.1	0.936657	0.36	0.863099	0.36	0.863099	0.53	0.743172	0.37	0.862489	0.36	0.863099
	Leptospirales	0.55	0.719961	0.55	0.719961	0.27	0.898986	0	1	-0.27	0.898986	0.55	0.719961	0.55	0.719961	0.56	0.719961	0.55	0.719961	0.55	0.719961
	Margulisbacteria	0.46	0.828783	0.32	0.898986	-0.08	0.936657	-0.46	0.828783	-0.42	0.828783	0.25	0.925313	0.25	0.925313	0.22	0.935431	0.23	0.935431	0.25	0.925313
	Methylacidiphilales	0.14	0.935431	0.41	0.828783	0.55	0.719961	0.14	0.935431	-0.14	0.935431	0.28	0.898986	0.28	0.898986	0.14	0.935431	0.21	0.935431	0.28	0.898986
	Methylococcales	-0.62	0.719961	-0.31	0.898986	0.02	0.99836	0.89	0.481796	0.79	0.719961	0.24	0.933026	0.24	0.933026	0.24	0.927958	0.25	0.923822	0.24	0.933026
	Micavibrionales	-0.73	0.719961	-0.65	0.719961	-0.5	0.785022	0.58	0.719961	0.83	0.719961	0.11	0.936657	0.11	0.936657	0.2	0.935431	0.16	0.935431	0.11	0.936657
	Micrococcales	0.41	0.828783	0.27	0.898986	0.41	0.828783	-0.55	0.719961	0	1	-0.41	0.828783	-0.41	0.828783	-0.42	0.828783	-0.41	0.828783	-0.41	0.828783
	Microtrichales	0.72	0.719961	0.62	0.719961	0.13	0.935985	-0.43	0.828783	-0.78	0.719961	0.09	0.936657	0.09	0.936657	0	1	0.05	0.963187	0.09	0.936657
	MVP-15	-0.41	0.828783	-0.27	0.898986	0.14	0.935431	0.27	0.898986	0.55	0.719961	0.41	0.828783	0.41	0.828783	0.42	0.828783	0.41	0.828783	0.41	0.828783
	Myxococcales	-0.62	0.719961	-0.72	0.719961	-0.72	0.719961	0	1	0.31	0.898986	0.05	0.962668	0.05	0.962668	0.21	0.935431	0.1	0.936657	0.05	0.962668
	Nannocystales	0.15	0.935431	0.21	0.935431	0.05	0.963187	-0.19	0.935431	-0.31	0.898986	0.14	0.935431	0.14	0.935431	0.05	0.963401	0.08	0.936657	0.14	0.935431
	NB1-j	0.84	0.719961	0.86	0.563588	0.6	0.719961	-0.41	0.836341	-0.57	0.719961	0.17	0.935431	0.17	0.935431	0.06	0.949932	0.1	0.936657	0.17	0.935431
	Nitrosococcales	0.68	0.719961	0.66	0.719961	0.36	0.870245	-0.46	0.828783	-0.66	0.719961	0.2	0.935431	0.2	0.935431	0.09	0.936657	0.15	0.935431	0.2	0.935431
	Nitrospinales	0	1	-0.14	0.935431	-0.14	0.935431	-0.27	0.898986	-0.55	0.719961	-0.55	0.719961	-0.55	0.719961	-0.56	0.719961	-0.55	0.719961	-0.55	0.719961
	NRL2	0.39	0.842938	0.51	0.762784	0.49	0.818661	-0.07	0.936657	-0.6	0.719961	0.14	0.935431	0.14	0.935431	0.03	0.984683	0.08	0.936657	0.14	0.935431
	Obscuribacterales	0.05	0.963401	-0.16	0.935431	-0.5	0.781164	-0.39	0.84249	-0.25	0.921911	-0.1	0.936657	-0.1	0.936657	-0.08	0.936657	-0.1	0.936657	-0.1	0.936657
	Oligoflexales	0.63	0.719961	0.44	0.828783	-0.02	0.99836	-0.4	0.838697	-0.3	0.898986	0.1	0.936657	0.1	0.936657	0.14	0.935431	0.1	0.936657	0.1	0.936657
	OM190	0.42	0.828783	0.5	0.785022	0.25	0.921918	-0.02	0.99836	-0.28	0.898986	0.54	0.743172	0.54	0.743172	0.37	0.862489	0.51	0.762784	0.54	0.743172
	Opitutales	0.33	0.898986	0.36	0.864545	0.05	0.963187	-0.15	0.935431	-0.32	0.898986	0.34	0.898986	0.34	0.898986	0.26	0.921911	0.3	0.898986	0.34	0.898986
	Oscillospirales	-0.27	0.898986	-0.41	0.828783	-0.41	0.828783	-0.41	0.828783	0.14	0.935431	-0.07	0.936657	-0.07	0.936657	0.14	0.935431	-0.07	0.936657	-0.07	0.936657
	Paracaedibacterales	0.09	0.936657	0.09	0.936657	-0.14	0.935431	0.27	0.898986	-0.05	0.963401	0.55	0.719961	0.55	0.719961	0.56	0.719961	0.6	0.719961	0.55	0.719961
	Parvibaculales	0.14	0.935431	0.41	0.828783	0.55	0.719961	0.14	0.935431	-0.14	0.935431	0.28	0.898986	0.28	0.898986	0.14	0.935431	0.21	0.935431	0.28	0.898986
	PAUC26f	0.64	0.719961	0.57	0.719961	0.11	0.936657	-0.2	0.935431	-0.86	0.563588	0.13	0.936657	0.13	0.936657	-0.04	0.975841	0.1	0.936657	0.13	0.936657
	PAUC34f	0.55	0.719961	0.55	0.719961	0.27	0.898986	0	1	-0.27	0.898986	0.55	0.719961	0.55	0.719961	0.56	0.719961	0.55	0.719961	0.55	0.719961
	PB19	-0.52	0.747159	-0.61	0.719961	-0.77	0.719961	0.19	0.935431	0.36	0.867041	-0.17	0.935431	-0.17	0.935431	-0.01	1	-0.12	0.936657	-0.17	0.935431
	Pedosphaerales	0.68	0.719961	0.6	0.719961	0.28	0.898986	-0.53	0.743172	-0.55	0.719961	0.2	0.935431	0.2	0.935431	0.21	0.935431	0.16	0.935431	0.2	0.935431
	PeM15	0.03	0.979509	0.05	0.962668	0.26	0.919724	-0.33	0.898986	-0.21	0.935431	-0.29	0.898986	-0.29	0.898986	-0.35	0.889403	-0.32	0.898986	-0.29	0.898986
	Peptostreptococcales-Tissierellales	-0.05	0.963401	-0.25	0.921911	-0.52	0.743172	-0.43	0.828783	-0.16	0.935431	-0.1	0.936657	-0.1	0.936657	-0.02	0.991808	-0.1	0.936657	-0.1	0.936657
	Phormidesmiales	0.8	0.719961	0.55	0.719961	0.24	0.934172	-0.64	0.719961	-0.64	0.719961	-0.3	0.898986	-0.3	0.898986	-0.4	0.838697	-0.3	0.898986	-0.3	0.898986
	Phycisphaerales	0.75	0.719961	0.7	0.719961	0.48	0.818661	-0.55	0.719961	-0.58	0.719961	0.24	0.934366	0.24	0.934366	0.18	0.935431	0.19	0.935431	0.24	0.934366
	Pirellulales	0.38	0.843793	0.45	0.828783	0.08	0.936657	0.03	0.979509	-0.39	0.84249	0.39	0.842938	0.39	0.842938	0.26	0.919724	0.36	0.864545	0.39	0.842938
	Piscirickettsiales	0.49	0.806041	0.37	0.862489	0.29	0.898986	-0.44	0.828783	0.05	0.958986	-0.11	0.936657	-0.11	0.936657	0.03	0.987312	-0.11	0.936657	-0.11	0.936657
	Planctomycetales	0.63	0.719961	0.73	0.719961	0.79	0.719961	-0.24	0.927891	-0.51	0.766948	-0.21	0.935431	-0.21	0.935431	-0.33	0.898986	-0.27	0.898986	-0.21	0.935431
	PLTA13	-0.65	0.719961	-0.46	0.828783	-0.19	0.935431	0.82	0.719961	0.82	0.719961	0.12	0.936657	0.12	0.936657	0.18	0.935431	0.15	0.935431	0.12	0.936657
	Polyangiales	0.78	0.719961	0.58	0.719961	0.29	0.898986	-0.52	0.743172	-0.41	0.83395	-0.09	0.936657	-0.09	0.936657	-0.19	0.935431	-0.09	0.936657	-0.09	0.936657
	Propionibacteriales	0.78	0.719961	0.58	0.719961	0.29	0.898986	-0.52	0.743172	-0.41	0.83395	-0.09	0.936657	-0.09	0.936657	-0.19	0.935431	-0.09	0.936657	-0.09	0.936657
	Pseudanabaenales	-0.64	0.719961	-0.73	0.719961	-0.73	0.719961	0.07	0.936657	0.32	0.898986	0.07	0.936657	0.07	0.936657	0.21	0.935431	0.13	0.936657	0.07	0.936657
	Pseudomonadales	0.6	0.719961	0.48	0.818661	0.32	0.898986	-0.62	0.719961	-0.87	0.563588	-0.4	0.838697	-0.4	0.838697	-0.53	0.743172	-0.45	0.828783	-0.4	0.838697
	Puniceispirillales	0.37	0.862489	0.38	0.860346	-0.07	0.936657	0.17	0.935431	-0.41	0.828783	0.54	0.736097	0.54	0.736097	0.39	0.84249	0.55	0.719961	0.54	0.736097
	Rhizobiales	-0.1	0.936657	-0.23	0.935015	-0.67	0.719961	0.08	0.936657	-0.07	0.939005	0.28	0.898986	0.28	0.898986	0.34	0.898986	0.31	0.898986	0.28	0.898986
	Rhodobacterales	-0.32	0.898986	-0.48	0.818661	-0.28	0.898986	-0.2	0.935431	0.25	0.921918	-0.35	0.881109	-0.35	0.881109	-0.37	0.862489	-0.3	0.898986	-0.35	0.881109
	Rhodospirillales	0.5	0.798561	0.51	0.762784	0.35	0.889403	-0.17	0.935431	-0.43	0.828783	-0.4	0.84249	-0.4	0.84249	-0.59	0.719961	-0.45	0.828783	-0.4	0.84249
	Rhodothermales	0.58	0.719961	0.6	0.719961	0.37	0.862489	-0.33	0.898986	-0.45	0.828783	0.41	0.828783	0.41	0.828783	0.26	0.916325	0.37	0.862489	0.41	0.828783
	Rickettsiales	0.19	0.935431	0.06	0.951888	-0.13	0.936657	-0.22	0.935431	-0.04	0.968903	0.26	0.919724	0.26	0.919724	0.24	0.934366	0.3	0.898986	0.26	0.919724
	Rubrobacterales	0.27	0.898986	0.14	0.935431	-0.27	0.898986	-0.14	0.935431	-0.41	0.828783	-0.07	0.936657	-0.07	0.936657	-0.21	0.935431	-0.07	0.936657	-0.07	0.936657
	Saccharimonadales	0.13	0.935985	-0.11	0.936657	-0.53	0.743172	-0.25	0.921911	-0.18	0.935431	-0.16	0.935431	-0.16	0.935431	-0.15	0.935431	-0.11	0.936657	-0.16	0.935431
	Salinisphaerales	0.48	0.818661	0.71	0.719961	0.64	0.719961	0.11	0.936657	-0.3	0.898986	0.6	0.719961	0.6	0.719961	0.49	0.814528	0.54	0.731979	0.6	0.719961
	SAR11 clade	0.3	0.898986	0.13	0.936657	0.08	0.936657	-0.62	0.719961	-0.55	0.719961	-0.72	0.719961	-0.72	0.719961	-0.81	0.719961	-0.74	0.719961	-0.72	0.719961
	SAR202 clade	0.27	0.898986	0.14	0.935431	-0.27	0.898986	-0.14	0.935431	-0.41	0.828783	-0.07	0.936657	-0.07	0.936657	-0.21	0.935431	-0.07	0.936657	-0.07	0.936657
	SAR324 clade (Marine group B)	0.36	0.86961	0.35	0.889403	0.09	0.936657	-0.32	0.898986	-0.74	0.719961	0.01	1	0.01	1	-0.11	0.936657	-0.05	0.963401	0.01	1
	SBR1031	-0.27	0.898986	-0.41	0.828783	-0.41	0.828783	-0.41	0.828783	0.14	0.935431	-0.07	0.936657	-0.07	0.936657	0.14	0.935431	-0.07	0.936657	-0.07	0.936657
	SL56 marine group	-0.55	0.719961	-0.46	0.828783	-0.46	0.828783	0.71	0.719961	0.5	0.781164	-0.07	0.936657	-0.07	0.936657	-0.02	0.991808	-0.01	1	-0.07	0.936657
	Solirubrobacterales	-0.39	0.842938	-0.51	0.762784	-0.31	0.898986	-0.35	0.891829	-0.07	0.936657	-0.27	0.898986	-0.27	0.898986	-0.14	0.935431	-0.27	0.898986	-0.27	0.898986
	Sphingobacteriales	-0.1	0.936657	-0.25	0.921911	-0.31	0.898986	-0.25	0.921911	0.2	0.935431	-0.37	0.862489	-0.37	0.862489	-0.32	0.898986	-0.33	0.898986	-0.37	0.862489
	Sphingomonadales	0.53	0.743172	0.33	0.898986	0	1	-0.43	0.828783	-0.15	0.935431	-0.02	0.99836	-0.02	0.99836	-0.02	0.99836	0	1	-0.02	0.99836
	Spirochaetales	0.27	0.898986	0.14	0.935431	-0.27	0.898986	-0.14	0.935431	-0.41	0.828783	-0.07	0.936657	-0.07	0.936657	-0.21	0.935431	-0.07	0.936657	-0.07	0.936657
	SS1-B-02-17	0.27	0.898986	0.14	0.935431	-0.27	0.898986	-0.14	0.935431	-0.41	0.828783	-0.07	0.936657	-0.07	0.936657	-0.21	0.935431	-0.07	0.936657	-0.07	0.936657
	SS1-B-07-19	0.53	0.743172	0.46	0.828783	0.46	0.828783	-0.71	0.719961	-0.61	0.719961	-0.33	0.898986	-0.33	0.898986	-0.41	0.83395	-0.39	0.84249	-0.33	0.898986
	Staphylococcales	0.55	0.719961	0.55	0.719961	0.27	0.898986	0	1	-0.27	0.898986	0.55	0.719961	0.55	0.719961	0.56	0.719961	0.55	0.719961	0.55	0.719961
	Steroidobacterales	0.15	0.935431	-0.08	0.936657	-0.53	0.743172	-0.44	0.828783	-0.51	0.766948	0.1	0.936657	0.1	0.936657	0.14	0.935431	0.12	0.936657	0.1	0.936657
	Subgroup 17	-0.73	0.719961	-0.64	0.719961	-0.37	0.862489	0.52	0.743172	0.59	0.719961	0.39	0.84249	0.39	0.84249	0.4	0.84249	0.45	0.828783	0.39	0.84249
	Subgroup 21	-0.27	0.898986	-0.41	0.828783	-0.41	0.828783	-0.41	0.828783	0.14	0.935431	-0.07	0.936657	-0.07	0.936657	0.14	0.935431	-0.07	0.936657	-0.07	0.936657
	Subgroup 22	0.27	0.898986	0.18	0.935431	-0.05	0.963401	-0.27	0.898986	-0.14	0.935431	0.41	0.828783	0.41	0.828783	0.56	0.719961	0.41	0.828783	0.41	0.828783
	Subgroup 7	-0.55	0.719961	-0.55	0.719961	-0.55	0.719961	0.41	0.828783	0.27	0.898986	0.14	0.935431	0.14	0.935431	0.14	0.935431	0.21	0.935431	0.14	0.935431
	Synechococcales	0.75	0.719961	0.53	0.743172	0.25	0.921918	-0.78	0.719961	-0.53	0.743172	-0.09	0.936657	-0.09	0.936657	-0.09	0.936657	-0.11	0.936657	-0.09	0.936657
	Syntrophales	-0.55	0.719961	-0.55	0.719961	-0.55	0.719961	0.41	0.828783	0.27	0.898986	0.14	0.935431	0.14	0.935431	0.14	0.935431	0.21	0.935431	0.14	0.935431
	Thermoanaerobaculales	0.35	0.881109	0.27	0.898986	-0.09	0.936657	-0.4	0.84249	-0.66	0.719961	0.07	0.936657	0.07	0.936657	0	1	0.03	0.983677	0.07	0.936657
	Thiohalorhabdales	0	1	-0.14	0.935431	-0.14	0.935431	-0.27	0.898986	-0.55	0.719961	-0.55	0.719961	-0.55	0.719961	-0.56	0.719961	-0.55	0.719961	-0.55	0.719961
	Thiomicrospirales	0.27	0.898986	0.14	0.935431	-0.27	0.898986	-0.14	0.935431	-0.41	0.828783	-0.07	0.936657	-0.07	0.936657	-0.21	0.935431	-0.07	0.936657	-0.07	0.936657
	Thiotrichales	-0.25	0.921911	0.1	0.936657	0.44	0.828783	0.75	0.719961	0.66	0.719961	0.27	0.898986	0.27	0.898986	0.23	0.935015	0.26	0.921911	0.27	0.898986
	Tistrellales	0.14	0.935431	0.41	0.828783	0.55	0.719961	0.14	0.935431	-0.14	0.935431	0.28	0.898986	0.28	0.898986	0.14	0.935431	0.21	0.935431	0.28	0.898986
	UBA10353 marine group	0.51	0.773096	0.38	0.860346	0.01	1	-0.53	0.743172	-0.43	0.828783	0.2	0.935431	0.2	0.935431	0.2	0.935431	0.17	0.935431	0.2	0.935431
	UBA4486	0.43	0.828783	0.5	0.781164	0.71	0.719961	-0.37	0.862489	-0.09	0.936657	-0.16	0.935431	-0.16	0.935431	-0.26	0.921911	-0.21	0.935431	-0.16	0.935431
	uncultured Actinobacteria	0.55	0.719961	0.55	0.719961	0.27	0.898986	0	1	-0.27	0.898986	0.55	0.719961	0.55	0.719961	0.56	0.719961	0.55	0.719961	0.55	0.719961
	uncultured Desulfobacterota	-0.27	0.898986	-0.41	0.828783	-0.41	0.828783	-0.41	0.828783	0.14	0.935431	-0.07	0.936657	-0.07	0.936657	0.14	0.935431	-0.07	0.936657	-0.07	0.936657
	uncultured Gammaproteobacteria	0.12	0.936657	0.14	0.935985	-0.1	0.936657	-0.12	0.936657	-0.65	0.719961	-0.15	0.935431	-0.15	0.935431	-0.23	0.934366	-0.19	0.935431	-0.15	0.935431
	uncultured Thermodesulfovibrionia	-0.14	0.935431	0	1	0	1	0.55	0.719961	0.41	0.828783	-0.28	0.898986	-0.28	0.898986	-0.21	0.935431	-0.28	0.898986	-0.28	0.898986
	unknown Alphaproteobacteria	-0.29	0.898986	0.11	0.936657	0.37	0.862489	0.84	0.719961	0.52	0.747159	0.51	0.773096	0.51	0.773096	0.45	0.828783	0.48	0.818661	0.51	0.773096
	unknown Bacteria	0.12	0.936657	0.31	0.898986	0.08	0.936657	0.59	0.719961	-0.13	0.935985	0.18	0.935431	0.18	0.935431	0.15	0.935431	0.17	0.935431	0.18	0.935431
	unknown Bacteroidia	-0.62	0.719961	-0.43	0.828783	-0.23	0.935431	0.79	0.719961	0.54	0.743172	0.12	0.936657	0.12	0.936657	0.06	0.949932	0.14	0.935431	0.12	0.936657
	unknown Bdellovibrionota	0.55	0.719961	0.55	0.719961	0.27	0.898986	0	1	-0.27	0.898986	0.55	0.719961	0.55	0.719961	0.56	0.719961	0.55	0.719961	0.55	0.719961
	unknown Gammaproteobacteria	0.26	0.920508	0.3	0.898986	0.28	0.898986	-0.37	0.862489	-0.08	0.936657	0.32	0.898986	0.32	0.898986	0.27	0.898986	0.27	0.902172	0.32	0.898986
	unknown Parcubacteria	0.41	0.828783	0.27	0.898986	0.41	0.828783	-0.55	0.719961	0	1	-0.41	0.828783	-0.41	0.828783	-0.42	0.828783	-0.41	0.828783	-0.41	0.828783
	unknown Proteobacteria	0.27	0.898986	0.18	0.935431	-0.05	0.963401	-0.27	0.898986	-0.14	0.935431	0.41	0.828783	0.41	0.828783	0.56	0.719961	0.41	0.828783	0.41	0.828783
	Vampirovibrionales	0.55	0.719961	0.55	0.719961	0.27	0.898986	0	1	-0.27	0.898986	0.55	0.719961	0.55	0.719961	0.56	0.719961	0.55	0.719961	0.55	0.719961
	Verrucomicrobiales	0.47	0.828783	0.4	0.838697	0.18	0.935431	-0.58	0.719961	-0.53	0.743172	-0.03	0.990593	-0.03	0.990593	-0.08	0.936657	-0.08	0.936657	-0.03	0.990593
	Vicinamibacterales	0.41	0.828783	0.27	0.898986	0.41	0.828783	-0.55	0.719961	0	1	-0.41	0.828783	-0.41	0.828783	-0.42	0.828783	-0.41	0.828783	-0.41	0.828783
	WCHB1-41	0.17	0.935431	0.17	0.935431	0.03	0.987869	-0.3	0.898986	-0.63	0.719961	-0.18	0.935431	-0.18	0.935431	-0.3	0.898986	-0.24	0.934366	-0.18	0.935431
	WPS-2	0.21	0.935431	0	1	-0.31	0.898986	-0.31	0.898986	-0.72	0.719961	-0.47	0.828783	-0.47	0.828783	-0.58	0.719961	-0.47	0.828783	-0.47	0.828783
	WS2	-0.27	0.898986	-0.41	0.828783	-0.41	0.828783	-0.41	0.828783	0.14	0.935431	-0.07	0.936657	-0.07	0.936657	0.14	0.935431	-0.07	0.936657	-0.07	0.936657
	Xanthomonadales	-0.21	0.935431	-0.08	0.936657	0.32	0.898986	0.3	0.898986	0.7	0.719961	-0.06	0.949932	-0.06	0.949932	-0.02	1	-0.06	0.949932	-0.06	0.949932
	Zixibacteria	0.14	0.935431	0.41	0.828783	0.55	0.719961	0.14	0.935431	-0.14	0.935431	0.28	0.898986	0.28	0.898986	0.14	0.935431	0.21	0.935431	0.28	0.898986
Stone	028H05-P-BN-P5	0.5	0.823628	0.35	0.894544	0.52	0.823628	0.34	0.913859	0.48	0.823628	0.48	0.823628	0.48	0.823628	0.48	0.823628	0.48	0.823628	0.48	0.823628
	0319-6G20	0.26	0.944455	0.31	0.944455	-0.05	1	-0.29	0.944455	-0.13	0.998543	-0.13	0.998543	-0.11	0.998543	-0.11	0.998543	-0.13	0.998543	-0.13	0.998543
	Absconditabacteriales (SR1)	-0.08	0.998543	0.08	0.998543	0.31	0.944455	0.52	0.823628	0.29	0.944455	0.29	0.944455	0.37	0.869816	0.37	0.869816	0.29	0.944455	0.29	0.944455
	Acanthopleuribacterales	-0.23	0.956911	0.21	0.961409	0.42	0.823628	0.6	0.775948	0.45	0.823628	0.45	0.823628	0.52	0.823628	0.52	0.823628	0.45	0.823628	0.45	0.823628
	Acidiferrobacterales	-0.29	0.944455	-0.35	0.894544	-0.26	0.944455	-0.22	0.956911	-0.22	0.956911	-0.22	0.956911	-0.08	0.998543	-0.08	0.998543	-0.22	0.956911	-0.22	0.956911
	Acidithiobacillales	0.59	0.775948	0.41	0.823628	0.41	0.823628	0.08	0.998543	0.25	0.944455	0.25	0.944455	0.25	0.944455	0.25	0.944455	0.25	0.944455	0.25	0.944455
	Actinomarinales	-0.08	0.998543	-0.04	1	-0.41	0.823628	-0.36	0.890279	-0.6	0.775948	-0.6	0.775948	-0.55	0.819582	-0.55	0.819582	-0.6	0.775948	-0.6	0.775948
	Anaerolineales	0.37	0.869816	0.4	0.842317	0.22	0.956911	0.13	0.998543	0.19	0.977102	0.19	0.977102	0.22	0.956911	0.22	0.956911	0.19	0.977102	0.19	0.977102
	Ardenticatenales	-0.07	0.998543	-0.37	0.871952	-0.39	0.847633	-0.17	0.98492	-0.37	0.871961	-0.37	0.871961	-0.32	0.938836	-0.32	0.938836	-0.37	0.871961	-0.37	0.871961
	Arenicellales	0.37	0.869027	0.38	0.851033	-0.01	1	-0.24	0.952389	-0.1	0.998543	-0.1	0.998543	-0.07	0.998543	-0.07	0.998543	-0.1	0.998543	-0.1	0.998543
	AT-s3-44	-0.34	0.913859	-0.41	0.823628	-0.5	0.823628	-0.58	0.775948	-0.58	0.775948	-0.58	0.775948	-0.41	0.823628	-0.41	0.823628	-0.58	0.775948	-0.58	0.775948
	B2M28	0.34	0.913859	0.25	0.944455	-0.5	0.823628	-0.41	0.823628	-0.41	0.823628	-0.41	0.823628	-0.58	0.775948	-0.58	0.775948	-0.41	0.823628	-0.41	0.823628
	Babeliales	0.06	1	-0.06	1	-0.75	0.760373	-0.73	0.760373	-0.73	0.760373	-0.73	0.760373	-0.76	0.760373	-0.76	0.760373	-0.73	0.760373	-0.73	0.760373
	Bacteriovoracales	0.57	0.787595	0.23	0.956911	0.06	1	-0.07	0.998543	-0.02	1	-0.02	1	0	1	0	1	-0.02	1	-0.02	1
	Bacteroidales	0.53	0.823628	0.1	0.998543	-0.24	0.954321	-0.42	0.823628	-0.41	0.823628	-0.41	0.823628	-0.39	0.851033	-0.39	0.851033	-0.41	0.823628	-0.41	0.823628
	Balneolales	0	1	0	1	0.25	0.944455	0.41	0.823628	0.41	0.823628	0.41	0.823628	0.41	0.823628	0.41	0.823628	0.41	0.823628	0.41	0.823628
	BD2-11 terrestrial group	0.42	0.823628	0.12	0.998543	-0.07	0.998543	-0.24	0.956911	-0.21	0.956911	-0.21	0.956911	-0.17	0.98492	-0.17	0.98492	-0.21	0.956911	-0.21	0.956911
	Bdellovibrionales	0.07	0.998543	-0.49	0.823628	-0.57	0.786311	-0.52	0.823628	-0.76	0.760373	-0.76	0.760373	-0.71	0.775948	-0.71	0.775948	-0.76	0.760373	-0.76	0.760373
	Blastocatellales	0.25	0.944455	0.24	0.956911	-0.22	0.956911	-0.19	0.977102	-0.38	0.851033	-0.38	0.851033	-0.33	0.914144	-0.33	0.914144	-0.38	0.851033	-0.38	0.851033
	Blfdi19	0.67	0.775948	0.27	0.944455	0.34	0.910333	0.26	0.944455	0.09	0.998543	0.09	0.998543	0.09	0.998543	0.09	0.998543	0.09	0.998543	0.09	0.998543
	Bradymonadales	0.65	0.775948	0.23	0.956911	0.16	0.995223	0.24	0.952389	0.1	0.998543	0.1	0.998543	0.07	0.998543	0.07	0.998543	0.1	0.998543	0.1	0.998543
	Bryobacterales	-0.06	1	-0.3	0.944455	-0.78	0.760373	-0.79	0.760373	-0.71	0.775948	-0.71	0.775948	-0.68	0.775948	-0.68	0.775948	-0.71	0.775948	-0.71	0.775948
	Burkholderiales	0.07	0.998543	-0.62	0.775948	-0.38	0.851033	-0.36	0.890279	-0.48	0.823628	-0.48	0.823628	-0.43	0.823628	-0.43	0.823628	-0.48	0.823628	-0.48	0.823628
	Caedibacterales	-0.1	0.998543	-0.38	0.851033	-0.09	0.998543	0.05	1	-0.23	0.956911	-0.23	0.956911	-0.23	0.956911	-0.23	0.956911	-0.23	0.956911	-0.23	0.956911
	Caenarcaniphilales	0.59	0.775948	0.41	0.823628	0.41	0.823628	0.08	0.998543	0.25	0.944455	0.25	0.944455	0.25	0.944455	0.25	0.944455	0.25	0.944455	0.25	0.944455
	Caldilineales	0.61	0.775948	-0.05	1	0.13	0.998543	0.18	0.98492	0.05	1	0.05	1	0.08	0.998543	0.08	0.998543	0.05	1	0.05	1
	Calditrichales	0.59	0.775948	0.41	0.823628	0.41	0.823628	0.08	0.998543	0.25	0.944455	0.25	0.944455	0.25	0.944455	0.25	0.944455	0.25	0.944455	0.25	0.944455
	Campylobacterales	0.29	0.944455	0.43	0.823628	0.79	0.760373	0.67	0.775948	0.57	0.787595	0.57	0.787595	0.62	0.775948	0.62	0.775948	0.57	0.787595	0.57	0.787595
	Candidatus Campbellbacteria	0.22	0.956911	-0.21	0.961611	-0.02	1	0.09	0.998543	0.02	1	0.02	1	0.02	1	0.02	1	0.02	1	0.02	1
	Candidatus Kaiserbacteria	0.12	0.998543	-0.54	0.823628	-0.06	1	0.05	1	-0.07	0.998543	-0.07	0.998543	-0.05	1	-0.05	1	-0.07	0.998543	-0.07	0.998543
	Candidatus Peregrinibacteria	0.59	0.775948	0.41	0.823628	0.41	0.823628	0.08	0.998543	0.25	0.944455	0.25	0.944455	0.25	0.944455	0.25	0.944455	0.25	0.944455	0.25	0.944455
	Candidatus Peribacteria	-0.29	0.944455	-0.35	0.894544	-0.26	0.944455	-0.22	0.956911	-0.22	0.956911	-0.22	0.956911	-0.08	0.998543	-0.08	0.998543	-0.22	0.956911	-0.22	0.956911
	Caulobacterales	0.3	0.944455	-0.16	0.998543	-0.13	0.998543	-0.14	0.998543	-0.19	0.977102	-0.19	0.977102	-0.12	0.998543	-0.12	0.998543	-0.19	0.977102	-0.19	0.977102
	CH2b56	0.29	0.944455	-0.16	0.98492	0.02	1	0.16	0.998543	-0.02	1	-0.02	1	-0.02	1	-0.02	1	-0.02	1	-0.02	1
	Chitinophagales	0.52	0.823628	-0.06	1	0.23	0.956911	0.12	0.998543	0.12	0.998543	0.12	0.998543	0.19	0.977102	0.19	0.977102	0.12	0.998543	0.12	0.998543
	Chromatiales	-0.1	0.998543	-0.38	0.851033	-0.09	0.998543	0.05	1	-0.23	0.956911	-0.23	0.956911	-0.23	0.956911	-0.23	0.956911	-0.23	0.956911	-0.23	0.956911
	Chthoniobacterales	0.16	0.998543	0.07	0.998543	0.32	0.92839	0.17	0.98492	0.02	1	0.02	1	0.14	0.998543	0.14	0.998543	0.02	1	0.02	1
	Clostridiales	0.34	0.913859	0	1	0.08	0.998543	0.25	0.944455	-0.08	0.998543	-0.08	0.998543	-0.08	0.998543	-0.08	0.998543	-0.08	0.998543	-0.08	0.998543
	Corynebacteriales	0.04	1	0.21	0.962745	0.4	0.826709	0.46	0.823628	0.31	0.943079	0.31	0.943079	0.28	0.944455	0.28	0.944455	0.31	0.943079	0.31	0.943079
	Coxiellales	0.59	0.775948	0.41	0.823628	0.41	0.823628	0.08	0.998543	0.25	0.944455	0.25	0.944455	0.25	0.944455	0.25	0.944455	0.25	0.944455	0.25	0.944455
	Cyanobacteriales	0.01	1	0.18	0.98492	0	1	-0.29	0.944455	-0.04	1	-0.04	1	0.06	1	0.06	1	-0.04	1	-0.04	1
	Cytophagales	0.58	0.775948	-0.06	1	0.3	0.944455	0.21	0.956911	0.19	0.977102	0.19	0.977102	0.21	0.956911	0.21	0.956911	0.19	0.977102	0.19	0.977102
	Dadabacteriales	0.34	0.913859	0.25	0.944455	-0.5	0.823628	-0.41	0.823628	-0.41	0.823628	-0.41	0.823628	-0.58	0.775948	-0.58	0.775948	-0.41	0.823628	-0.41	0.823628
	Defluviicoccales	0.55	0.819582	0.33	0.926534	0.06	1	-0.09	0.998543	0.05	1	0.05	1	0.03	1	0.03	1	0.05	1	0.05	1
	Deinococcales	0.22	0.956911	0.07	1	-0.36	0.883785	-0.42	0.823628	-0.6	0.775948	-0.6	0.775948	-0.55	0.819582	-0.55	0.819582	-0.6	0.775948	-0.6	0.775948
	Desulfobacterales	0.82	0.760373	0.39	0.851033	0.02	1	0.01	1	-0.16	0.98492	-0.16	0.98492	-0.26	0.944455	-0.26	0.944455	-0.16	0.98492	-0.16	0.98492
	Desulfobulbales	-0.23	0.956911	0.13	0.998543	-0.36	0.890279	-0.3	0.944455	-0.3	0.944455	-0.3	0.944455	-0.28	0.944455	-0.28	0.944455	-0.3	0.944455	-0.3	0.944455
	EC3	-0.5	0.823628	-0.49	0.823628	-0.05	1	0.06	1	0.06	1	0.06	1	0.06	1	0.06	1	0.06	1	0.06	1
	Ectothiorhodospirales	0.07	1	0.59	0.775948	0.8	0.760373	0.76	0.760373	0.85	0.760373	0.85	0.760373	0.85	0.760373	0.85	0.760373	0.85	0.760373	0.85	0.760373
	Enterobacterales	0.04	1	0.6	0.775948	0.4	0.843135	0.26	0.944455	0.31	0.943079	0.31	0.943079	0.38	0.851033	0.38	0.851033	0.31	0.943079	0.31	0.943079
	FCPU426	0	1	-0.32	0.938836	-0.32	0.938836	-0.25	0.944455	-0.5	0.823628	-0.5	0.823628	-0.38	0.855356	-0.38	0.855356	-0.5	0.823628	-0.5	0.823628
	Fimbriimonadales	0.22	0.956911	0.16	0.98492	-0.12	0.998543	0.08	0.998543	0.08	0.998543	0.08	0.998543	-0.03	1	-0.03	1	0.08	0.998543	0.08	0.998543
	Flavobacteriales	-0.52	0.823628	-0.12	0.998543	-0.49	0.823628	-0.45	0.823628	-0.36	0.890279	-0.36	0.890279	-0.43	0.823628	-0.43	0.823628	-0.36	0.890279	-0.36	0.890279
	Francisellales	-0.34	0.913859	-0.41	0.823628	-0.5	0.823628	-0.58	0.775948	-0.58	0.775948	-0.58	0.775948	-0.41	0.823628	-0.41	0.823628	-0.58	0.775948	-0.58	0.775948
	Frankiales	-0.35	0.899867	-0.28	0.944455	0.19	0.98492	0.17	0.98492	0.17	0.98492	0.17	0.98492	0.17	0.98492	0.17	0.98492	0.17	0.98492	0.17	0.98492
	Fusobacteriales	0.26	0.944455	-0.1	0.998543	-0.12	0.998543	-0.29	0.944455	-0.38	0.851033	-0.38	0.851033	-0.25	0.944455	-0.25	0.944455	-0.38	0.851033	-0.38	0.851033
	Ga0077536	0.57	0.787595	0.01	1	0.17	0.98492	0	1	-0.02	1	-0.02	1	0.07	0.998543	0.07	0.998543	-0.02	1	-0.02	1
	Gaiellales	0.27	0.944455	0.4	0.842317	-0.06	1	-0.25	0.944455	-0.19	0.977102	-0.19	0.977102	-0.14	0.998543	-0.14	0.998543	-0.19	0.977102	-0.19	0.977102
	GAL15	0.27	0.944455	0.28	0.944455	0	1	-0.16	0.998543	-0.1	0.998543	-0.1	0.998543	-0.02	1	-0.02	1	-0.1	0.998543	-0.1	0.998543
	Gammaproteobacteria Incertae Sedis	-0.02	1	-0.47	0.823628	-0.78	0.760373	-0.62	0.775948	-0.74	0.760373	-0.74	0.760373	-0.71	0.775948	-0.71	0.775948	-0.74	0.760373	-0.74	0.760373
	Gemmatimonadales	0.25	0.944455	0.01	1	-0.1	0.998543	-0.07	0.998543	-0.26	0.944455	-0.26	0.944455	-0.17	0.98492	-0.17	0.98492	-0.26	0.944455	-0.26	0.944455
	Gitt-GS-136	-0.56	0.815675	-0.04	1	-0.38	0.851033	-0.41	0.823628	-0.41	0.823628	-0.41	0.823628	-0.36	0.892255	-0.36	0.892255	-0.41	0.823628	-0.41	0.823628
	Gracilibacteria	0.37	0.864613	-0.04	1	0.44	0.823628	0.49	0.823628	0.41	0.823628	0.41	0.823628	0.41	0.823628	0.41	0.823628	0.41	0.823628	0.41	0.823628
	Granulosicoccales	-0.03	1	0.31	0.942861	-0.22	0.956911	-0.29	0.944455	-0.23	0.956911	-0.23	0.956911	-0.21	0.966424	-0.21	0.966424	-0.23	0.956911	-0.23	0.956911
	Haliangiales	-0.06	1	-0.35	0.894544	-0.37	0.871952	-0.33	0.924561	-0.55	0.819582	-0.55	0.819582	-0.41	0.823628	-0.41	0.823628	-0.55	0.819582	-0.55	0.819582
	HOC36	0.34	0.913859	0.25	0.944455	-0.5	0.823628	-0.41	0.823628	-0.41	0.823628	-0.41	0.823628	-0.58	0.775948	-0.58	0.775948	-0.41	0.823628	-0.41	0.823628
	Hydrogenedentiales	0.36	0.892255	0.06	1	0.26	0.944455	0.19	0.977131	0.18	0.98492	0.18	0.98492	0.27	0.944455	0.27	0.944455	0.18	0.98492	0.18	0.98492
	Ignavibacteriales	-0.67	0.775948	-0.74	0.760373	-0.59	0.775948	-0.65	0.775948	-0.65	0.775948	-0.65	0.775948	-0.51	0.823628	-0.51	0.823628	-0.65	0.775948	-0.65	0.775948
	IMCC26256	0.41	0.823628	0.4	0.842317	0.13	0.998543	-0.06	1	0.02	1	0.02	1	0.07	0.998543	0.07	0.998543	0.02	1	0.02	1
	JG30-KF-CM66	0.38	0.851033	0.23	0.956911	-0.36	0.883785	-0.5	0.823628	-0.53	0.823628	-0.53	0.823628	-0.5	0.823628	-0.5	0.823628	-0.53	0.823628	-0.53	0.823628
	JGI_0000069-P22	-0.01	1	0.2	0.977102	-0.28	0.944455	-0.3	0.944455	-0.2	0.968587	-0.2	0.968587	-0.18	0.98492	-0.18	0.98492	-0.2	0.968587	-0.2	0.968587
	JTB23	0.67	0.775948	0.33	0.91982	0.06	1	-0.05	1	0	1	0	1	-0.02	1	-0.02	1	0	1	0	1
	Kapabacteriales	0.24	0.956911	-0.14	0.998543	-0.11	0.998543	-0.2	0.968587	-0.13	0.998543	-0.13	0.998543	-0.1	0.998543	-0.1	0.998543	-0.13	0.998543	-0.13	0.998543
	KD4-96	0.04	1	0.21	0.962745	-0.31	0.943079	-0.24	0.956911	-0.41	0.823628	-0.41	0.823628	-0.38	0.851033	-0.38	0.851033	-0.41	0.823628	-0.41	0.823628
	Kiloniellales	0	1	0	1	0.25	0.944455	0.41	0.823628	0.41	0.823628	0.41	0.823628	0.41	0.823628	0.41	0.823628	0.41	0.823628	0.41	0.823628
	Kiritimatiellales	-0.34	0.913859	-0.41	0.823628	-0.5	0.823628	-0.58	0.775948	-0.58	0.775948	-0.58	0.775948	-0.41	0.823628	-0.41	0.823628	-0.58	0.775948	-0.58	0.775948
	Kordiimonadales	0.47	0.823628	0.5	0.823628	0.21	0.966424	0.05	1	0.2	0.977102	0.2	0.977102	0.17	0.98492	0.17	0.98492	0.2	0.977102	0.2	0.977102
	Kryptoniales	0.28	0.944455	0.74	0.760373	0.74	0.760373	0.45	0.823628	0.59	0.775948	0.59	0.775948	0.59	0.775948	0.59	0.775948	0.59	0.775948	0.59	0.775948
	Lachnospirales	0.34	0.913859	0	1	0.08	0.998543	0.25	0.944455	-0.08	0.998543	-0.08	0.998543	-0.08	0.998543	-0.08	0.998543	-0.08	0.998543	-0.08	0.998543
	Latescibacterales	0.34	0.913859	0.25	0.944455	-0.5	0.823628	-0.41	0.823628	-0.41	0.823628	-0.41	0.823628	-0.58	0.775948	-0.58	0.775948	-0.41	0.823628	-0.41	0.823628
	Latescibacterota	0.21	0.968587	-0.24	0.956911	-0.4	0.842317	-0.31	0.943079	-0.51	0.823628	-0.51	0.823628	-0.44	0.823628	-0.44	0.823628	-0.51	0.823628	-0.51	0.823628
	Leptospirales	-0.34	0.913859	-0.41	0.823628	-0.5	0.823628	-0.58	0.775948	-0.58	0.775948	-0.58	0.775948	-0.41	0.823628	-0.41	0.823628	-0.58	0.775948	-0.58	0.775948
	Margulisbacteria	0.26	0.944455	0.04	1	-0.45	0.823628	-0.57	0.787595	-0.48	0.823628	-0.48	0.823628	-0.46	0.823628	-0.46	0.823628	-0.48	0.823628	-0.48	0.823628
	MB-A2-108	0.1	0.998543	0.77	0.760373	0.77	0.760373	0.55	0.819582	0.65	0.775948	0.65	0.775948	0.65	0.775948	0.65	0.775948	0.65	0.775948	0.65	0.775948
	MBNT15	-0.29	0.944455	-0.35	0.894544	-0.26	0.944455	-0.22	0.956911	-0.22	0.956911	-0.22	0.956911	-0.08	0.998543	-0.08	0.998543	-0.22	0.956911	-0.22	0.956911
	Methylacidiphilales	0.52	0.823628	0.1	0.998543	-0.22	0.956911	0.06	1	-0.13	0.998543	-0.13	0.998543	-0.26	0.944455	-0.26	0.944455	-0.13	0.998543	-0.13	0.998543
	Methylococcales	-0.26	0.944455	-0.6	0.775948	-0.19	0.977102	-0.08	0.998543	-0.22	0.956911	-0.22	0.956911	-0.22	0.956911	-0.22	0.956911	-0.22	0.956911	-0.22	0.956911
	Micavibrionales	0.3	0.944455	-0.38	0.851033	-0.04	1	0.02	1	-0.07	0.998543	-0.07	0.998543	-0.1	0.998543	-0.1	0.998543	-0.07	0.998543	-0.07	0.998543
	Micrococcales	0	1	0	1	0.25	0.944455	0.41	0.823628	0.41	0.823628	0.41	0.823628	0.41	0.823628	0.41	0.823628	0.41	0.823628	0.41	0.823628
	Microtrichales	0.11	0.998543	-0.4	0.843135	-0.78	0.760373	-0.76	0.760373	-0.9	0.760373	-0.9	0.760373	-0.88	0.760373	-0.88	0.760373	-0.9	0.760373	-0.9	0.760373
	mle1-27	-0.59	0.775948	-0.58	0.775948	-0.25	0.944455	-0.25	0.944455	-0.25	0.944455	-0.25	0.944455	-0.25	0.944455	-0.25	0.944455	-0.25	0.944455	-0.25	0.944455
	MVP-88	0.34	0.913859	0	1	0.08	0.998543	0.25	0.944455	-0.08	0.998543	-0.08	0.998543	-0.08	0.998543	-0.08	0.998543	-0.08	0.998543	-0.08	0.998543
	Myxococcales	0.83	0.760373	0.4	0.823628	-0.12	0.998543	-0.15	0.998543	-0.22	0.956911	-0.22	0.956911	-0.32	0.938836	-0.32	0.938836	-0.22	0.956911	-0.22	0.956911
	Nannocystales	0.1	0.998543	-0.26	0.944455	-0.65	0.775948	-0.49	0.823628	-0.59	0.775948	-0.59	0.775948	-0.56	0.815675	-0.56	0.815675	-0.59	0.775948	-0.59	0.775948
	NB1-j	0.61	0.775948	0.07	0.998543	0.05	1	-0.07	0.998543	-0.05	1	-0.05	1	0	1	0	1	-0.05	1	-0.05	1
	Nitriliruptorales	0	1	-0.25	0.944455	-0.08	0.998543	-0.08	0.998543	0.08	0.998543	0.08	0.998543	0.08	0.998543	0.08	0.998543	0.08	0.998543	0.08	0.998543
	Nitrosococcales	0.21	0.959467	0.03	1	-0.1	0.998543	-0.16	0.98492	-0.08	0.998543	-0.08	0.998543	-0.03	1	-0.03	1	-0.08	0.998543	-0.08	0.998543
	Nitrospinales	-0.34	0.913859	-0.41	0.823628	-0.5	0.823628	-0.58	0.775948	-0.58	0.775948	-0.58	0.775948	-0.41	0.823628	-0.41	0.823628	-0.58	0.775948	-0.58	0.775948
	Nitrospirales	0.18	0.98492	0.05	1	-0.4	0.842317	-0.47	0.823628	-0.32	0.92839	-0.32	0.92839	-0.3	0.944455	-0.3	0.944455	-0.32	0.92839	-0.32	0.92839
	Obscuribacterales	-0.34	0.913859	-0.41	0.823628	-0.5	0.823628	-0.58	0.775948	-0.58	0.775948	-0.58	0.775948	-0.41	0.823628	-0.41	0.823628	-0.58	0.775948	-0.58	0.775948
	OLB14	0.42	0.823628	0.01	1	0.36	0.890279	0.43	0.823628	0.33	0.926534	0.33	0.926534	0.39	0.851033	0.39	0.851033	0.33	0.926534	0.33	0.926534
	Oligoflexales	0.36	0.892255	0.06	1	-0.49	0.823628	-0.56	0.813717	-0.43	0.823628	-0.43	0.823628	-0.45	0.823628	-0.45	0.823628	-0.43	0.823628	-0.43	0.823628
	OM190	0.47	0.823628	-0.06	1	0.08	0.998543	0.02	1	0.05	1	0.05	1	0.12	0.998543	0.12	0.998543	0.05	1	0.05	1
	Opitutales	0.59	0.775948	0.22	0.956911	-0.02	1	-0.19	0.977102	-0.12	0.998543	-0.12	0.998543	-0.07	0.998543	-0.07	0.998543	-0.12	0.998543	-0.12	0.998543
	P9X2b3D02	0.34	0.913859	0.25	0.944455	-0.5	0.823628	-0.41	0.823628	-0.41	0.823628	-0.41	0.823628	-0.58	0.775948	-0.58	0.775948	-0.41	0.823628	-0.41	0.823628
	Paracaedibacterales	0.63	0.775948	0.19	0.98492	-0.08	0.998543	-0.09	0.998543	-0.27	0.944455	-0.27	0.944455	-0.37	0.869816	-0.37	0.869816	-0.27	0.944455	-0.27	0.944455
	Parcubacteria	-0.34	0.913859	-0.41	0.823628	-0.5	0.823628	-0.58	0.775948	-0.58	0.775948	-0.58	0.775948	-0.41	0.823628	-0.41	0.823628	-0.58	0.775948	-0.58	0.775948
	Parvibaculales	0.45	0.823628	0.76	0.760373	0.64	0.775948	0.51	0.823628	0.65	0.775948	0.65	0.775948	0.58	0.775948	0.58	0.775948	0.65	0.775948	0.65	0.775948
	PAUC26f	0.6	0.775948	0.1	0.998543	0.12	0.998543	0.18	0.98492	0.06	1	0.06	1	0.08	0.998543	0.08	0.998543	0.06	1	0.06	1
	PAUC34f	0	1	0	1	0.25	0.944455	0.41	0.823628	0.41	0.823628	0.41	0.823628	0.41	0.823628	0.41	0.823628	0.41	0.823628	0.41	0.823628
	PB19	0.56	0.815675	0.13	0.998543	0.3	0.944455	0.27	0.944455	0.1	0.998543	0.1	0.998543	0.16	0.98492	0.16	0.98492	0.1	0.998543	0.1	0.998543
	Pedosphaerales	0.54	0.823628	0.13	0.998543	0	1	-0.06	1	-0.01	1	-0.01	1	0.01	1	0.01	1	-0.01	1	-0.01	1
	PeM15	0.57	0.787595	0.1	0.998543	-0.17	0.98492	-0.26	0.944455	-0.43	0.823628	-0.43	0.823628	-0.4	0.843135	-0.4	0.843135	-0.43	0.823628	-0.43	0.823628
	Peptostreptococcales-Tissierellales	0.34	0.913859	0	1	0.08	0.998543	0.25	0.944455	-0.08	0.998543	-0.08	0.998543	-0.08	0.998543	-0.08	0.998543	-0.08	0.998543	-0.08	0.998543
	Phycisphaerales	0.52	0.823628	0.45	0.823628	0.18	0.98492	0.13	0.998543	0.17	0.98492	0.17	0.98492	0.14	0.998543	0.14	0.998543	0.17	0.98492	0.17	0.98492
	Pirellulales	0.04	1	0.64	0.775948	0.42	0.823628	0.47	0.823628	0.61	0.775948	0.61	0.775948	0.54	0.823628	0.54	0.823628	0.61	0.775948	0.61	0.775948
	Planctomycetales	0	1	0.38	0.859718	0.71	0.775948	0.62	0.775948	0.74	0.760373	0.74	0.760373	0.74	0.760373	0.74	0.760373	0.74	0.760373	0.74	0.760373
	PLTA13	0.39	0.851033	0.05	1	-0.18	0.98492	-0.32	0.938836	-0.29	0.944455	-0.29	0.944455	-0.22	0.956911	-0.22	0.956911	-0.29	0.944455	-0.29	0.944455
	Polyangiales	0.22	0.956911	-0.42	0.823628	-0.73	0.765315	-0.55	0.819582	-0.76	0.760373	-0.76	0.760373	-0.79	0.760373	-0.79	0.760373	-0.76	0.760373	-0.76	0.760373
	Pseudomonadales	0.59	0.775948	0.4	0.843135	0.18	0.98492	0.05	1	0.1	0.998543	0.1	0.998543	0.12	0.998543	0.12	0.998543	0.1	0.998543	0.1	0.998543
	Puniceispirillales	0.71	0.775948	0.05	1	0.14	0.998543	0.09	0.998543	-0.01	1	-0.01	1	0.04	1	0.04	1	-0.01	1	-0.01	1
	Pyrinomonadales	-0.36	0.876472	0.33	0.914144	0.15	0.998543	0.23	0.956911	0.23	0.956911	0.23	0.956911	0.27	0.944455	0.27	0.944455	0.23	0.956911	0.23	0.956911
	Rhizobiales	0.12	0.998543	-0.5	0.823628	-0.73	0.765315	-0.64	0.775948	-0.86	0.760373	-0.86	0.760373	-0.83	0.760373	-0.83	0.760373	-0.86	0.760373	-0.86	0.760373
	Rhodobacterales	0.21	0.968587	-0.41	0.823628	-0.66	0.775948	-0.62	0.775948	-0.83	0.760373	-0.83	0.760373	-0.81	0.760373	-0.81	0.760373	-0.83	0.760373	-0.83	0.760373
	Rhodospirillales	0.43	0.823628	-0.2	0.968587	0.16	0.998543	0.13	0.998543	0.01	1	0.01	1	0.01	1	0.01	1	0.01	1	0.01	1
	Rhodothermales	0.48	0.823628	0.02	1	-0.07	0.998543	-0.13	0.998543	-0.1	0.998543	-0.1	0.998543	-0.07	0.998543	-0.07	0.998543	-0.1	0.998543	-0.1	0.998543
	Rickettsiales	0.63	0.775948	-0.08	0.998543	-0.24	0.954321	-0.31	0.943079	-0.43	0.823628	-0.43	0.823628	-0.39	0.851033	-0.39	0.851033	-0.43	0.823628	-0.43	0.823628
	Rokubacteriales	0.16	0.991884	-0.03	1	-0.22	0.956911	-0.32	0.938836	-0.23	0.956911	-0.23	0.956911	-0.15	0.998543	-0.15	0.998543	-0.23	0.956911	-0.23	0.956911
	S085	0.24	0.954321	0.25	0.944455	-0.25	0.944455	-0.29	0.944455	-0.26	0.944455	-0.26	0.944455	-0.24	0.956911	-0.24	0.956911	-0.26	0.944455	-0.26	0.944455
	Saccharimonadales	0.2	0.972058	-0.47	0.823628	-0.34	0.913859	-0.3	0.944455	-0.43	0.823628	-0.43	0.823628	-0.47	0.823628	-0.47	0.823628	-0.43	0.823628	-0.43	0.823628
	SAR11 clade	-0.18	0.98492	0.44	0.823628	0.66	0.775948	0.6	0.775948	0.62	0.775948	0.62	0.775948	0.56	0.815675	0.56	0.815675	0.62	0.775948	0.62	0.775948
	SAR324 clade (Marine group B)	0.32	0.938836	0.14	0.998543	0.26	0.944455	0.05	1	0.19	0.977102	0.19	0.977102	0.27	0.944455	0.27	0.944455	0.19	0.977102	0.19	0.977102
	SBR1031	0.23	0.956911	-0.12	0.998543	-0.28	0.944455	-0.34	0.914144	-0.35	0.903419	-0.35	0.903419	-0.28	0.944455	-0.28	0.944455	-0.35	0.903419	-0.35	0.903419
	Sericytochromatia	0.69	0.775948	0.49	0.823628	0.2	0.973392	0.07	1	0.21	0.968587	0.21	0.968587	0.11	0.998543	0.11	0.998543	0.21	0.968587	0.21	0.968587
	SHA-26	-0.34	0.913859	0.58	0.775948	0.58	0.775948	0.58	0.775948	0.58	0.775948	0.58	0.775948	0.58	0.775948	0.58	0.775948	0.58	0.775948	0.58	0.775948
	SJA-28	-0.59	0.775948	-0.58	0.775948	-0.25	0.944455	-0.25	0.944455	-0.25	0.944455	-0.25	0.944455	-0.25	0.944455	-0.25	0.944455	-0.25	0.944455	-0.25	0.944455
	Solirubrobacterales	0.34	0.913859	0	1	0.08	0.998543	0.25	0.944455	-0.08	0.998543	-0.08	0.998543	-0.08	0.998543	-0.08	0.998543	-0.08	0.998543	-0.08	0.998543
	Sphingobacteriales	0.23	0.956911	-0.23	0.956911	0.06	1	-0.07	0.998543	-0.07	0.998543	-0.07	0.998543	-0.05	1	-0.05	1	-0.07	0.998543	-0.07	0.998543
	Sphingomonadales	-0.05	1	-0.22	0.956911	-0.67	0.775948	-0.68	0.775948	-0.84	0.760373	-0.84	0.760373	-0.81	0.760373	-0.81	0.760373	-0.84	0.760373	-0.84	0.760373
	SS1-B-02-17	0	1	0	1	0.25	0.944455	0.41	0.823628	0.41	0.823628	0.41	0.823628	0.41	0.823628	0.41	0.823628	0.41	0.823628	0.41	0.823628
	SS1-B-07-19	0.41	0.823628	0.21	0.961409	0.04	1	-0.05	1	0.06	1	0.06	1	0.06	1	0.06	1	0.06	1	0.06	1
	Steroidobacterales	0.35	0.897781	-0.22	0.956911	-0.29	0.944455	-0.33	0.914144	-0.48	0.823628	-0.48	0.823628	-0.38	0.851033	-0.38	0.851033	-0.48	0.823628	-0.48	0.823628
	Subgroup 17	0.04	1	-0.35	0.897781	-0.24	0.956911	-0.37	0.871952	-0.51	0.823628	-0.51	0.823628	-0.37	0.871952	-0.37	0.871952	-0.51	0.823628	-0.51	0.823628
	Subgroup 22	-0.34	0.913859	-0.41	0.823628	-0.5	0.823628	-0.58	0.775948	-0.58	0.775948	-0.58	0.775948	-0.41	0.823628	-0.41	0.823628	-0.58	0.775948	-0.58	0.775948
	Subgroup 7	0.11	0.998543	-0.18	0.98492	-0.7	0.775948	-0.63	0.775948	-0.79	0.760373	-0.79	0.760373	-0.76	0.760373	-0.76	0.760373	-0.79	0.760373	-0.79	0.760373
	Sumerlaeales	0.5	0.823628	0.35	0.894544	0.52	0.823628	0.34	0.913859	0.48	0.823628	0.48	0.823628	0.48	0.823628	0.48	0.823628	0.48	0.823628	0.48	0.823628
	Synechococcales	-0.13	0.998543	0.05	1	-0.16	0.998543	0	1	-0.31	0.943079	-0.31	0.943079	-0.26	0.944455	-0.26	0.944455	-0.31	0.943079	-0.31	0.943079
	t0.6.f	-0.34	0.913859	-0.41	0.823628	-0.5	0.823628	-0.58	0.775948	-0.58	0.775948	-0.58	0.775948	-0.41	0.823628	-0.41	0.823628	-0.58	0.775948	-0.58	0.775948
	Tenderiales	0	1	0	1	0.25	0.944455	0.41	0.823628	0.41	0.823628	0.41	0.823628	0.41	0.823628	0.41	0.823628	0.41	0.823628	0.41	0.823628
	Tepidisphaerales	0.34	0.913859	0	1	0.08	0.998543	0.25	0.944455	-0.08	0.998543	-0.08	0.998543	-0.08	0.998543	-0.08	0.998543	-0.08	0.998543	-0.08	0.998543
	Thalassobaculales	-0.34	0.913859	-0.41	0.823628	-0.5	0.823628	-0.58	0.775948	-0.58	0.775948	-0.58	0.775948	-0.41	0.823628	-0.41	0.823628	-0.58	0.775948	-0.58	0.775948
	Thermoanaerobaculales	0.08	0.998543	0.08	0.998543	-0.25	0.944455	-0.47	0.823628	-0.3	0.944455	-0.3	0.944455	-0.25	0.944455	-0.25	0.944455	-0.3	0.944455	-0.3	0.944455
	Thermomicrobiales	-0.06	1	-0.18	0.98492	-0.62	0.775948	-0.55	0.819582	-0.55	0.819582	-0.55	0.819582	-0.52	0.823628	-0.52	0.823628	-0.55	0.819582	-0.55	0.819582
	Thiomicrospirales	-0.34	0.913859	0.58	0.775948	0.58	0.775948	0.58	0.775948	0.58	0.775948	0.58	0.775948	0.58	0.775948	0.58	0.775948	0.58	0.775948	0.58	0.775948
	Thiotrichales	0.21	0.968587	-0.48	0.823628	-0.04	1	0	1	-0.1	0.998543	-0.1	0.998543	-0.07	0.998543	-0.07	0.998543	-0.1	0.998543	-0.1	0.998543
	Tistrellales	-0.01	1	-0.45	0.823628	-0.11	0.998543	0.03	1	-0.14	0.998543	-0.14	0.998543	-0.14	0.998543	-0.14	0.998543	-0.14	0.998543	-0.14	0.998543
	TK10	-0.22	0.956911	-0.27	0.944455	-0.12	0.998543	-0.03	1	-0.03	1	-0.03	1	0.08	0.998543	0.08	0.998543	-0.03	1	-0.03	1
	UBA10353 marine group	0.17	0.98492	-0.02	1	-0.47	0.823628	-0.52	0.823628	-0.46	0.823628	-0.46	0.823628	-0.43	0.823628	-0.43	0.823628	-0.46	0.823628	-0.46	0.823628
	UBA4486	0.39	0.851033	0.27	0.944455	0.49	0.823628	0.41	0.823628	0.51	0.823628	0.51	0.823628	0.51	0.823628	0.51	0.823628	0.51	0.823628	0.51	0.823628
	uncultured Acidomicrobiia	-0.34	0.913859	-0.41	0.823628	-0.5	0.823628	-0.58	0.775948	-0.58	0.775948	-0.58	0.775948	-0.41	0.823628	-0.41	0.823628	-0.58	0.775948	-0.58	0.775948
	uncultured Alphaproteobacteria	-0.06	1	-0.19	0.982035	-0.75	0.760373	-0.76	0.760373	-0.76	0.760373	-0.76	0.760373	-0.73	0.760373	-0.73	0.760373	-0.76	0.760373	-0.76	0.760373
	uncultured Desulfobacterota	-0.22	0.956911	0.38	0.851033	0.6	0.775948	0.73	0.760373	0.73	0.760373	0.73	0.760373	0.73	0.760373	0.73	0.760373	0.73	0.760373	0.73	0.760373
	uncultured Gammaproteobacteria	0.68	0.775948	0.26	0.944455	0.54	0.823628	0.46	0.823628	0.48	0.823628	0.48	0.823628	0.48	0.823628	0.48	0.823628	0.48	0.823628	0.48	0.823628
	unknown Actinobacteria	-0.59	0.775948	-0.58	0.775948	-0.25	0.944455	-0.25	0.944455	-0.25	0.944455	-0.25	0.944455	-0.25	0.944455	-0.25	0.944455	-0.25	0.944455	-0.25	0.944455
	unknown Alphaproteobacteria	0	1	-0.38	0.851033	-0.05	1	0.24	0.952389	0.07	0.998543	0.07	0.998543	0.02	1	0.02	1	0.07	0.998543	0.07	0.998543
	unknown Bacteria	0.15	0.998543	-0.52	0.823628	-0.51	0.823628	-0.61	0.775948	-0.61	0.775948	-0.61	0.775948	-0.5	0.823628	-0.5	0.823628	-0.61	0.775948	-0.61	0.775948
	unknown Bacteroidia	0.5	0.823628	0.35	0.894544	0.52	0.823628	0.34	0.913859	0.48	0.823628	0.48	0.823628	0.48	0.823628	0.48	0.823628	0.48	0.823628	0.48	0.823628
	unknown Chloroflexi	-0.34	0.913859	-0.41	0.823628	-0.5	0.823628	-0.58	0.775948	-0.58	0.775948	-0.58	0.775948	-0.41	0.823628	-0.41	0.823628	-0.58	0.775948	-0.58	0.775948
	unknown Gammaproteobacteria	-0.13	0.998543	-0.47	0.823628	-0.62	0.775948	-0.62	0.775948	-0.55	0.819582	-0.55	0.819582	-0.5	0.823628	-0.5	0.823628	-0.55	0.819582	-0.55	0.819582
	unknown Parcubacteria	0.34	0.913859	0	1	0.08	0.998543	0.25	0.944455	-0.08	0.998543	-0.08	0.998543	-0.08	0.998543	-0.08	0.998543	-0.08	0.998543	-0.08	0.998543
	unknown Proteobacteria	-0.34	0.913859	0.58	0.775948	0.58	0.775948	0.58	0.775948	0.58	0.775948	0.58	0.775948	0.58	0.775948	0.58	0.775948	0.58	0.775948	0.58	0.775948
	unknown Verrucomicrobiota	0	1	-0.25	0.944455	-0.08	0.998543	-0.08	0.998543	0.08	0.998543	0.08	0.998543	0.08	0.998543	0.08	0.998543	0.08	0.998543	0.08	0.998543
	Verrucomicrobiales	0.32	0.942666	0.44	0.823628	0.47	0.823628	0.31	0.943079	0.33	0.914144	0.33	0.914144	0.4	0.823628	0.4	0.823628	0.33	0.914144	0.33	0.914144
	Vicinamibacterales	0.32	0.942666	0.42	0.823628	-0.05	1	-0.24	0.956911	-0.17	0.98492	-0.17	0.98492	-0.12	0.998543	-0.12	0.998543	-0.17	0.98492	-0.17	0.98492
	WCHB1-41	0.29	0.944455	0.05	1	-0.48	0.823628	-0.41	0.823628	-0.3	0.944455	-0.3	0.944455	-0.44	0.823628	-0.44	0.823628	-0.3	0.944455	-0.3	0.944455
	WPS-2	0.43	0.823628	0.19	0.98492	-0.2	0.968587	-0.18	0.98492	-0.42	0.823628	-0.42	0.823628	-0.4	0.843135	-0.4	0.843135	-0.42	0.823628	-0.42	0.823628
	Xanthomonadales	0.07	0.998543	-0.18	0.98492	0.08	0.998543	0.07	0.998543	-0.05	1	-0.05	1	-0.07	0.998543	-0.07	0.998543	-0.05	1	-0.05	1
	Zixibacteria	-0.34	0.913859	-0.41	0.823628	-0.5	0.823628	-0.58	0.775948	-0.58	0.775948	-0.58	0.775948	-0.41	0.823628	-0.41	0.823628	-0.58	0.775948	-0.58	0.775948
